# Supplementary material for: Coherent spin-control of S = 1 vanadium and molybdenum complexes
Source: Chem Sci. 2024 Aug 5;15(34):14016–26. doi: 10.1039/d4sc03107e (PMC11318652; doi:10.1039/d4sc03107e)
Supplement: SC-015-D4SC03107E-s002 [file SC-015-D4SC03107E-s002.cif]

# Supplementary Information (SI) for Chemical Science.
# This journal is © The Royal Society of Chemistry 2024

####################################################################### 
# 
# This file contains crystal structure data downloaded from the 
# Cambridge Structural Database (CSD) hosted by the Cambridge 
# Crystallographic Data Centre (CCDC).
# 
# Full information about CCDC data access policies and citation 
# guidelines are available at http://www.ccdc.cam.ac.uk/access/V1 
# 
# Audit and citation data items may have been added by the CCDC. 
# Please retain this information to preserve the provenance of 
# this file and to allow appropriate attribution of the data. 
# 
#######################################################################

data_dwl_v_otolyl_4_li_thf4
_database_code_depnum_ccdc_archive 'CCDC 2334908'
loop_
_audit_author_name
_audit_author_address
'Daniel Laorenza'
;Harvard University
United States of America
;
_audit_update_record             
;
2024-02-23 deposited with the CCDC.	2024-07-26 downloaded from the CCDC.
;
_audit_creation_date             2024-02-22
_audit_creation_method           
;
Olex2 1.5
(compiled 2023.08.24 svn.re1ec1418 for OlexSys, GUI svn.r6817)
;
_shelx_SHELXL_version_number     2018/3
_chemical_name_common            ?
_chemical_name_systematic        
'tetrakis(tetrahydrofuran)lithium tetrakis(o-tolyl)vanadate'
_chemical_formula_moiety         
'C28 H28 V, 0.5(C16 H32 Li O4), 0.5(C16 H31 Li O4)'
_chemical_formula_sum            'C44 H59.50 Li O4 V'
_chemical_formula_weight         710.29
_chemical_melting_point          ?
loop_
_atom_type_symbol
_atom_type_description
_atom_type_scat_dispersion_real
_atom_type_scat_dispersion_imag
_atom_type_scat_source
C C 0.0181 0.0091 'International Tables Vol C Tables 4.2.6.8 and 6.1.1.4'
H H 0.0000 0.0000 'International Tables Vol C Tables 4.2.6.8 and 6.1.1.4'
Li Li 0.0008 0.0003 'International Tables Vol C Tables 4.2.6.8 and 6.1.1.4'
O O 0.0492 0.0322 'International Tables Vol C Tables 4.2.6.8 and 6.1.1.4'
V V 0.0687 2.1097 'International Tables Vol C Tables 4.2.6.8 and 6.1.1.4'

_shelx_space_group_comment       
;
The symmetry employed for this shelxl refinement is uniquely defined
by the following loop, which should always be used as a source of
symmetry information in preference to the above space-group names.
They are only intended as comments.
;
_space_group_crystal_system      triclinic
_space_group_IT_number           2
_space_group_name_H-M_alt        'P -1'
_space_group_name_Hall           '-P 1'
loop_
_space_group_symop_operation_xyz
'x, y, z'
'-x, -y, -z'

_cell_length_a                   11.487(4)
_cell_length_b                   16.971(4)
_cell_length_c                   22.100(6)
_cell_angle_alpha                70.281(19)
_cell_angle_beta                 86.57(2)
_cell_angle_gamma                84.97(2)
_cell_volume                     4038(2)
_cell_formula_units_Z            4
_cell_measurement_reflns_used    811
_cell_measurement_temperature    100
_cell_measurement_theta_max      39.68
_cell_measurement_theta_min      7.41
_shelx_estimated_absorpt_T_max   ?
_shelx_estimated_absorpt_T_min   ?
_exptl_absorpt_coefficient_mu    2.349
_exptl_absorpt_correction_T_max  0.9005
_exptl_absorpt_correction_T_min  0.6741
_exptl_absorpt_correction_type   integration
_exptl_absorpt_process_details   
;
STOE X-Red32, absorption correction by Gaussian integration, analogous to
P. Coppens, "The Evaluation of Absorption and Extinction in Single-Crystal
Structure Analysis", published in: F. R. Ahmed (Editor), "Crystallographic
Computing", Munksgaard, Copenhagen (1970), 255 - 270. Afterwards scaling of
reflection intensities was performed within STOE LANA. J. Koziskova, F. Hahn,
J. Richter, J. Kozisek, Acta Chimica Slovaca, vol. 9, no. 2, 2016, pp. 136-140.
;
_exptl_absorpt_special_details   ?
_exptl_crystal_colour            purple
_exptl_crystal_density_diffrn    1.168
_exptl_crystal_density_meas      ?
_exptl_crystal_density_method    'not measured'
_exptl_crystal_description       block
_exptl_crystal_F_000             1526
loop_
_exptl_crystal_face_index_h
_exptl_crystal_face_index_k
_exptl_crystal_face_index_l
_exptl_crystal_face_perp_dist
3 10 4 0.3897
1 -3 6 0.2597
5 -16 -30 0.1395
5 4 -30 0.1326
1 30 17 0.2607
-1 10 30 0.1397
-1 -17 30 0.1971
-30 7 7 0.4972
-7 -13 30 0.1934
0 -30 -13 0.2140
1 8 -10 0.1424

_exptl_crystal_size_max          ?
_exptl_crystal_size_mid          ?
_exptl_crystal_size_min          ?
_exptl_transmission_factor_max   ?
_exptl_transmission_factor_min   ?
_diffrn_reflns_av_R_equivalents  0.0467
_diffrn_reflns_av_unetI/netI     0.0460
_diffrn_reflns_Laue_measured_fraction_full 0.976
_diffrn_reflns_Laue_measured_fraction_max 0.957
_diffrn_reflns_limit_h_max       14
_diffrn_reflns_limit_h_min       -9
_diffrn_reflns_limit_k_max       20
_diffrn_reflns_limit_k_min       -19
_diffrn_reflns_limit_l_max       26
_diffrn_reflns_limit_l_min       -26
_diffrn_reflns_number            66732
_diffrn_reflns_point_group_measured_fraction_full 0.976
_diffrn_reflns_point_group_measured_fraction_max 0.957
_diffrn_reflns_theta_full        67.686
_diffrn_reflns_theta_max         70.665
_diffrn_reflns_theta_min         2.773
_diffrn_ambient_temperature      100
_diffrn_detector                 'EIGER2 1M CDTE'
_diffrn_detector_area_resol_mean 13.33
_diffrn_measured_fraction_theta_full 0.976
_diffrn_measured_fraction_theta_max 0.957
_diffrn_measurement_details      
;
 4589 frames, detector distance = 60 mm
;
_diffrn_measurement_device       'Eulerian 4-circle diffractometer'
_diffrn_measurement_device_type  'STOE STADIVARI'
_diffrn_measurement_method       'rotation method, \w scans'
_diffrn_radiation_collimation    '1.2 mm, 0.6 diameter'
_diffrn_radiation_monochromator  'Graded multilayer mirror'
_diffrn_radiation_polarisn_norm  270
_diffrn_radiation_probe          x-ray
_diffrn_radiation_type           'Cu K\a'
_diffrn_radiation_wavelength     1.54186
_diffrn_source                   Axo_Cu
_diffrn_source_current           1.000
_diffrn_source_power             0.050
_diffrn_source_voltage           50
_reflns_Friedel_coverage         0.000
_reflns_Friedel_fraction_full    .
_reflns_Friedel_fraction_max     .
_reflns_number_gt                10141
_reflns_number_total             14814
_reflns_special_details          
;
 Reflections were merged by SHELXL according to the crystal
 class for the calculation of statistics and refinement.
 
 _reflns_Friedel_fraction is defined as the number of unique
 Friedel pairs measured divided by the number that would be
 possible theoretically, ignoring centric projections and
 systematic absences.
;
_reflns_threshold_expression     'I > 2\s(I)'
_computing_cell_refinement       
;
X-Area Recipe 1.37.0.0 (STOE, 2021)
;
_computing_data_collection       
;
X-Area Pilatus3_SV 1.31.175.0 (STOE, 2021)
;
_computing_data_reduction        
;
X-Area Integrate 2.5.1.0 (STOE, 2021)
X-Area LANA 2.6.2.0 (STOE, 2021)
;
_computing_molecular_graphics    'Olex2 1.5 (Dolomanov et al., 2009)'
_computing_publication_material  
;
STOE & Cie GmbH, X-Area, software package for collecting single-crystal or
multi-domain crystal data on STOE area-detector diffractometers, for image 
processing, for the correction and scaling of reflection intensities and 
for outlier rejection, version 2.0, Darmstadt 2021
;
_computing_structure_refinement  'XL  (Sheldrick, 2008)'
_computing_structure_solution    'SHELXT 2014/5 (Sheldrick, 2014)'
_refine_diff_density_max         0.757
_refine_diff_density_min         -0.442
_refine_diff_density_rms         0.068
_refine_ls_extinction_coef       .
_refine_ls_extinction_method     none
_refine_ls_goodness_of_fit_ref   1.019
_refine_ls_hydrogen_treatment    constr
_refine_ls_matrix_type           full
_refine_ls_number_parameters     918
_refine_ls_number_reflns         14814
_refine_ls_number_restraints     0
_refine_ls_R_factor_all          0.0899
_refine_ls_R_factor_gt           0.0589
_refine_ls_restrained_S_all      1.019
_refine_ls_shift/su_max          0.001
_refine_ls_shift/su_mean         0.000
_refine_ls_structure_factor_coef Fsqd
_refine_ls_weighting_details     
'w=1/[\s^2^(Fo^2^)+(0.1183P)^2^] where P=(Fo^2^+2Fc^2^)/3'
_refine_ls_weighting_scheme      calc
_refine_ls_wR_factor_gt          0.1615
_refine_ls_wR_factor_ref         0.1799
_refine_special_details          ?
_olex2_refinement_description    
;
1. Fixed Uiso
 At 1.2 times of:
  All C(H) groups, {H60,H60A,H60B} of C60, All C(H,H) groups, All C(H,H,H,H)
  groups
 At 1.5 times of:
  {H28A,H28B,H28C} of C28, {H42A,H42B,H42C} of C42, {H35A,H35B,H35C} of C35,
  {H21A,H21B,H21C} of C21, {H56A,H56B,H56C} of C56, {H49A,H49B,H49C} of C49,
  {H7A,H7B,H7C} of C7, {H14A,H14B,H14C} of C14
2. Others
 Fixed Sof: H57A(0.5) H57B(0.5) H57C(0.5) H57D(0.5) H60(0.5) H60A(0.5)
 H60B(0.5) C59(0.5) H59(0.5) C58(0.5) H58A(0.5) H58B(0.5)
3.a Secondary CH2 refined with riding coordinates:
 C57(H57A,H57B), C57(H57C,H57D), C60(H60A,H60B), C61(H61A,H61B), C62(H62A,
 H62B), C63(H63A,H63B), C64(H64A,H64B), C65(H65A,H65B), C66(H66A,H66B),
 C67(H67A,H67B), C68(H68A,H68B), C69(H69A,H69B), C70(H70A,H70B), C71(H71A,H71B),
  C72(H72A,H72B), C73(H73A,H73B), C58(H58A,H58B), C74(H74A,H74B), C75(H75A,
 H75B), C76(H76A,H76B), C77(H77A,H77B), C78(H78A,H78B), C79(H79A,H79B),
 C80(H80A,H80B), C81(H81A,H81B), C82(H82A,H82B), C83(H83A,H83B), C84(H84A,H84B),
  C85(H85A,H85B), C86(H86A,H86B), C88(H88A,H88B), C89(H89A,H89B), C90(H90A,H90B)
3.b Aromatic/amide H refined with riding coordinates:
 C2(H2), C3(H3), C4(H4), C5(H5), C9(H9), C10(H10), C11(H11), C12(H12),
 C16(H16), C17(H17), C18(H18), C19(H19), C23(H23), C24(H24), C25(H25), C26(H26),
  C30(H30), C31(H31), C32(H32), C33(H33), C37(H37), C38(H38), C39(H39),
 C40(H40), C44(H44), C45(H45), C46(H46), C47(H47), C51(H51), C52(H52), C53(H53),
  C54(H54), C60(H60), C59(H59)
3.c Idealised Me refined as rotating group:
 C7(H7A,H7B,H7C), C14(H14A,H14B,H14C), C21(H21A,H21B,H21C), C28(H28A,H28B,
 H28C), C35(H35A,H35B,H35C), C42(H42A,H42B,H42C), C49(H49A,H49B,H49C), C56(H56A,
 H56B,H56C)
;
_atom_sites_solution_hydrogens   geom
_atom_sites_solution_primary     dual
_atom_sites_solution_secondary   ?
loop_
_atom_site_label
_atom_site_type_symbol
_atom_site_fract_x
_atom_site_fract_y
_atom_site_fract_z
_atom_site_U_iso_or_equiv
_atom_site_adp_type
_atom_site_occupancy
_atom_site_site_symmetry_order
_atom_site_calc_flag
_atom_site_refinement_flags_posn
_atom_site_refinement_flags_adp
_atom_site_refinement_flags_occupancy
_atom_site_disorder_assembly
_atom_site_disorder_group
V1 V 0.33902(4) 0.77517(3) -0.02655(2) 0.02624(14) Uani 1 1 d . . . . .
C1 C 0.2932(3) 0.90294(17) -0.07553(13) 0.0294(6) Uani 1 1 d . . . . .
C2 C 0.3724(3) 0.95143(18) -0.12159(13) 0.0328(7) Uani 1 1 d . . . . .
H2 H 0.445989 0.925390 -0.128903 0.039 Uiso 1 1 calc R U . . .
C3 C 0.3473(3) 1.03532(18) -0.15657(14) 0.0382(7) Uani 1 1 d . . . . .
H3 H 0.402650 1.065755 -0.187342 0.046 Uiso 1 1 calc R U . . .
C4 C 0.2408(3) 1.07429(18) -0.14622(14) 0.0401(8) Uani 1 1 d . . . . .
H4 H 0.221994 1.131492 -0.170497 0.048 Uiso 1 1 calc R U . . .
C5 C 0.1621(3) 1.03008(18) -0.10071(14) 0.0375(7) Uani 1 1 d . . . . .
H5 H 0.089753 1.057505 -0.093272 0.045 Uiso 1 1 calc R U . . .
C6 C 0.1871(3) 0.94503(17) -0.06506(13) 0.0313(6) Uani 1 1 d . . . . .
C7 C 0.0984(3) 0.89990(19) -0.01522(15) 0.0433(8) Uani 1 1 d . . . . .
H7A H 0.075297 0.851625 -0.025328 0.065 Uiso 1 1 calc R U . . .
H7B H 0.029505 0.938282 -0.015230 0.065 Uiso 1 1 calc R U . . .
H7C H 0.132776 0.880444 0.027314 0.065 Uiso 1 1 calc R U . . .
C8 C 0.4990(3) 0.73465(17) -0.06092(13) 0.0291(6) Uani 1 1 d . . . . .
C9 C 0.5876(3) 0.69373(18) -0.01767(15) 0.0391(8) Uani 1 1 d . . . . .
H9 H 0.573640 0.685317 0.026802 0.047 Uiso 1 1 calc R U . . .
C10 C 0.6956(3) 0.6650(2) -0.03800(17) 0.0478(9) Uani 1 1 d . . . . .
H10 H 0.753466 0.637129 -0.007538 0.057 Uiso 1 1 calc R U . . .
C11 C 0.7178(3) 0.6772(2) -0.10206(17) 0.0444(8) Uani 1 1 d . . . . .
H11 H 0.791535 0.658698 -0.116215 0.053 Uiso 1 1 calc R U . . .
C12 C 0.6323(3) 0.71650(19) -0.14599(15) 0.0378(7) Uani 1 1 d . . . . .
H12 H 0.647793 0.724839 -0.190347 0.045 Uiso 1 1 calc R U . . .
C13 C 0.5240(3) 0.74392(17) -0.12593(13) 0.0302(6) Uani 1 1 d . . . . .
C14 C 0.4302(3) 0.7807(2) -0.17499(14) 0.0383(7) Uani 1 1 d . . . . .
H14A H 0.364925 0.806592 -0.156018 0.057 Uiso 1 1 calc R U . . .
H14B H 0.402280 0.736058 -0.187997 0.057 Uiso 1 1 calc R U . . .
H14C H 0.462724 0.823282 -0.212726 0.057 Uiso 1 1 calc R U . . .
C15 C 0.3444(3) 0.76268(17) 0.07034(13) 0.0318(7) Uani 1 1 d . . . . .
C16 C 0.2632(3) 0.71380(19) 0.11477(14) 0.0402(8) Uani 1 1 d . . . . .
H16 H 0.209302 0.686066 0.099479 0.048 Uiso 1 1 calc R U . . .
C17 C 0.2587(3) 0.7046(2) 0.17932(14) 0.0472(9) Uani 1 1 d . . . . .
H17 H 0.202852 0.671057 0.207655 0.057 Uiso 1 1 calc R U . . .
C18 C 0.3356(3) 0.7443(2) 0.20203(15) 0.0505(9) Uani 1 1 d . . . . .
H18 H 0.333627 0.738525 0.246357 0.061 Uiso 1 1 calc R U . . .
C19 C 0.4162(3) 0.7929(2) 0.16025(15) 0.0478(9) Uani 1 1 d . . . . .
H19 H 0.469709 0.819946 0.176367 0.057 Uiso 1 1 calc R U . . .
C20 C 0.4207(3) 0.80295(19) 0.09485(14) 0.0382(7) Uani 1 1 d . . . . .
C21 C 0.5091(3) 0.8582(2) 0.05090(16) 0.0487(9) Uani 1 1 d . . . . .
H21A H 0.542791 0.891059 0.073578 0.073 Uiso 1 1 calc R U . . .
H21B H 0.470477 0.896311 0.012479 0.073 Uiso 1 1 calc R U . . .
H21C H 0.571433 0.823101 0.038195 0.073 Uiso 1 1 calc R U . . .
C22 C 0.2168(3) 0.70105(17) -0.04333(13) 0.0304(6) Uani 1 1 d . . . . .
C23 C 0.1286(3) 0.74038(19) -0.08788(15) 0.0373(7) Uani 1 1 d . . . . .
H23 H 0.125408 0.799641 -0.107591 0.045 Uiso 1 1 calc R U . . .
C24 C 0.0461(3) 0.6961(2) -0.10415(16) 0.0440(8) Uani 1 1 d . . . . .
H24 H -0.010457 0.724786 -0.135178 0.053 Uiso 1 1 calc R U . . .
C25 C 0.0473(3) 0.6100(2) -0.07474(17) 0.0472(8) Uani 1 1 d . . . . .
H25 H -0.009637 0.579064 -0.084497 0.057 Uiso 1 1 calc R U . . .
C26 C 0.1327(3) 0.5694(2) -0.03088(16) 0.0437(8) Uani 1 1 d . . . . .
H26 H 0.133722 0.510297 -0.010800 0.052 Uiso 1 1 calc R U . . .
C27 C 0.2167(3) 0.61287(18) -0.01549(14) 0.0348(7) Uani 1 1 d . . . . .
C28 C 0.3103(3) 0.56440(19) 0.03075(16) 0.0465(9) Uani 1 1 d . . . . .
H28A H 0.387172 0.582630 0.012432 0.070 Uiso 1 1 calc R U . . .
H28B H 0.307889 0.504282 0.038150 0.070 Uiso 1 1 calc R U . . .
H28C H 0.296466 0.574893 0.071655 0.070 Uiso 1 1 calc R U . . .
V2 V 0.37445(4) 0.27816(3) 0.47861(2) 0.02574(14) Uani 1 1 d . . . . .
C29 C 0.3191(2) 0.40271(17) 0.42778(13) 0.0277(6) Uani 1 1 d . . . . .
C30 C 0.3759(3) 0.44700(17) 0.37003(13) 0.0306(6) Uani 1 1 d . . . . .
H30 H 0.444909 0.421192 0.356821 0.037 Uiso 1 1 calc R U . . .
C31 C 0.3367(3) 0.52684(19) 0.33098(14) 0.0373(7) Uani 1 1 d . . . . .
H31 H 0.377740 0.554455 0.291989 0.045 Uiso 1 1 calc R U . . .
C32 C 0.2370(3) 0.56530(19) 0.34985(14) 0.0408(8) Uani 1 1 d . . . . .
H32 H 0.207958 0.619356 0.323378 0.049 Uiso 1 1 calc R U . . .
C33 C 0.1798(3) 0.52514(19) 0.40707(14) 0.0379(7) Uani 1 1 d . . . . .
H33 H 0.112290 0.552597 0.420142 0.045 Uiso 1 1 calc R U . . .
C34 C 0.2185(3) 0.44543(18) 0.44610(13) 0.0317(7) Uani 1 1 d . . . . .
C35 C 0.1552(3) 0.4042(2) 0.50947(15) 0.0452(9) Uani 1 1 d . . . . .
H35A H 0.134396 0.348578 0.511540 0.068 Uiso 1 1 calc R U . . .
H35B H 0.083957 0.438880 0.513015 0.068 Uiso 1 1 calc R U . . .
H35C H 0.206168 0.398541 0.544935 0.068 Uiso 1 1 calc R U . . .
C36 C 0.2462(2) 0.20187(18) 0.47114(13) 0.0296(6) Uani 1 1 d . . . . .
C37 C 0.1393(2) 0.23999(19) 0.44367(14) 0.0339(7) Uani 1 1 d . . . . .
H37 H 0.130022 0.299483 0.426318 0.041 Uiso 1 1 calc R U . . .
C38 C 0.0475(3) 0.1942(2) 0.44102(15) 0.0400(8) Uani 1 1 d . . . . .
H38 H -0.023830 0.222035 0.422635 0.048 Uiso 1 1 calc R U . . .
C39 C 0.0598(3) 0.1078(2) 0.46516(15) 0.0409(8) Uani 1 1 d . . . . .
H39 H -0.003276 0.075890 0.463687 0.049 Uiso 1 1 calc R U . . .
C40 C 0.1645(3) 0.06757(19) 0.49163(15) 0.0388(7) Uani 1 1 d . . . . .
H40 H 0.173051 0.008004 0.507960 0.047 Uiso 1 1 calc R U . . .
C41 C 0.2565(3) 0.11351(18) 0.49442(14) 0.0338(7) Uani 1 1 d . . . . .
C42 C 0.3693(3) 0.06754(19) 0.52307(17) 0.0467(9) Uani 1 1 d . . . . .
H42A H 0.432397 0.080462 0.490161 0.070 Uiso 1 1 calc R U . . .
H42B H 0.360490 0.006973 0.538720 0.070 Uiso 1 1 calc R U . . .
H42C H 0.388162 0.085320 0.558950 0.070 Uiso 1 1 calc R U . . .
C43 C 0.3868(3) 0.26578(17) 0.57548(13) 0.0314(6) Uani 1 1 d . . . . .
C44 C 0.3166(3) 0.20874(19) 0.62135(13) 0.0357(7) Uani 1 1 d . . . . .
H44 H 0.271290 0.174169 0.607473 0.043 Uiso 1 1 calc R U . . .
C45 C 0.3112(3) 0.2013(2) 0.68556(14) 0.0460(9) Uani 1 1 d . . . . .
H45 H 0.263322 0.161989 0.715186 0.055 Uiso 1 1 calc R U . . .
C46 C 0.3758(3) 0.2514(2) 0.70640(15) 0.0489(9) Uani 1 1 d . . . . .
H46 H 0.372122 0.247206 0.750417 0.059 Uiso 1 1 calc R U . . .
C47 C 0.4459(3) 0.3076(2) 0.66286(15) 0.0458(8) Uani 1 1 d . . . . .
H47 H 0.490628 0.341850 0.677381 0.055 Uiso 1 1 calc R U . . .
C48 C 0.4521(3) 0.31509(18) 0.59811(14) 0.0349(7) Uani 1 1 d . . . . .
C49 C 0.5301(3) 0.3779(2) 0.55242(15) 0.0461(8) Uani 1 1 d . . . . .
H49A H 0.548497 0.418856 0.572166 0.069 Uiso 1 1 calc R U . . .
H49B H 0.489708 0.406957 0.512256 0.069 Uiso 1 1 calc R U . . .
H49C H 0.602691 0.348441 0.543255 0.069 Uiso 1 1 calc R U . . .
C50 C 0.5323(2) 0.24025(17) 0.44042(13) 0.0293(6) Uani 1 1 d . . . . .
C51 C 0.6285(3) 0.21039(18) 0.48089(14) 0.0355(7) Uani 1 1 d . . . . .
H51 H 0.620162 0.210470 0.523897 0.043 Uiso 1 1 calc R U . . .
C52 C 0.7345(3) 0.18096(19) 0.46036(15) 0.0400(8) Uani 1 1 d . . . . .
H52 H 0.797456 0.161492 0.488912 0.048 Uiso 1 1 calc R U . . .
C53 C 0.7479(3) 0.1802(2) 0.39809(16) 0.0409(8) Uani 1 1 d . . . . .
H53 H 0.820548 0.160605 0.383431 0.049 Uiso 1 1 calc R U . . .
C54 C 0.6558(3) 0.2078(2) 0.35729(16) 0.0417(8) Uani 1 1 d . . . . .
H54 H 0.665343 0.206966 0.314500 0.050 Uiso 1 1 calc R U . . .
C55 C 0.5489(3) 0.23689(19) 0.37789(14) 0.0332(7) Uani 1 1 d . . . . .
C56 C 0.4497(3) 0.2651(2) 0.33161(15) 0.0406(8) Uani 1 1 d . . . . .
H56A H 0.469113 0.315932 0.296389 0.061 Uiso 1 1 calc R U . . .
H56B H 0.378052 0.276941 0.354323 0.061 Uiso 1 1 calc R U . . .
H56C H 0.437731 0.220553 0.314120 0.061 Uiso 1 1 calc R U . . .
O1 O -0.0860(2) 0.61002(14) 0.16724(11) 0.0502(6) Uani 1 1 d . . . . .
O2 O -0.2868(2) 0.49633(15) 0.18645(12) 0.0503(6) Uani 1 1 d . . . . .
O3 O -0.1890(2) 0.49973(16) 0.30872(11) 0.0510(6) Uani 1 1 d . . . . .
O4 O -0.0114(2) 0.42793(16) 0.22821(12) 0.0534(6) Uani 1 1 d . . . . .
C57 C -0.1171(5) 0.6930(3) 0.1671(3) 0.0879(16) Uani 1 1 d . . . . .
H57A H -0.050041 0.718094 0.177872 0.105 Uiso 0.5 1 calc R U P A 1
H57B H -0.183433 0.694438 0.197471 0.105 Uiso 0.5 1 calc R U P A 1
H57C H -0.203188 0.703603 0.167536 0.105 Uiso 0.5 1 calc R U P B 2
H57D H -0.087259 0.700661 0.205669 0.105 Uiso 0.5 1 calc R U P B 2
C60 C -0.0713(4) 0.7031(2) 0.0599(2) 0.0686(12) Uani 1 1 d . . . . .
H60 H -0.033899 0.729194 0.019374 0.082 Uiso 0.5 1 calc R U P C 1
H60A H -0.147849 0.714337 0.039070 0.082 Uiso 0.5 1 calc R U P D 2
H60B H -0.008236 0.719855 0.026543 0.082 Uiso 0.5 1 calc R U P D 2
C61 C -0.0523(4) 0.6140(2) 0.10128(16) 0.0542(10) Uani 1 1 d . . . . .
H61A H -0.100584 0.578223 0.087247 0.065 Uiso 1 1 calc R U . . .
H61B H 0.030949 0.594146 0.098741 0.065 Uiso 1 1 calc R U . . .
C62 C -0.3794(4) 0.5641(2) 0.1766(2) 0.0678(12) Uani 1 1 d . . . . .
H62A H -0.360230 0.613090 0.138764 0.081 Uiso 1 1 calc R U . . .
H62B H -0.390220 0.582119 0.214914 0.081 Uiso 1 1 calc R U . . .
C63 C -0.4862(3) 0.5278(3) 0.1660(2) 0.0632(11) Uani 1 1 d . . . . .
H63A H -0.540826 0.571459 0.138081 0.076 Uiso 1 1 calc R U . . .
H63B H -0.527136 0.498697 0.207216 0.076 Uiso 1 1 calc R U . . .
C64 C -0.4369(3) 0.4668(2) 0.13333(19) 0.0563(10) Uani 1 1 d . . . . .
H64A H -0.416216 0.496020 0.087532 0.068 Uiso 1 1 calc R U . . .
H64B H -0.492537 0.424150 0.136353 0.068 Uiso 1 1 calc R U . . .
C65 C -0.3297(3) 0.4281(2) 0.17153(18) 0.0492(9) Uani 1 1 d . . . . .
H65A H -0.349984 0.382084 0.211282 0.059 Uiso 1 1 calc R U . . .
H65B H -0.270820 0.405715 0.145804 0.059 Uiso 1 1 calc R U . . .
C66 C -0.2904(4) 0.4631(3) 0.3420(2) 0.0804(14) Uani 1 1 d . . . . .
H66A H -0.305789 0.413793 0.330090 0.096 Uiso 1 1 calc R U . . .
H66B H -0.359091 0.504131 0.331156 0.096 Uiso 1 1 calc R U . . .
C67 C -0.2685(6) 0.4373(4) 0.4111(2) 0.103(2) Uani 1 1 d . . . . .
H67A H -0.300808 0.382713 0.434921 0.123 Uiso 1 1 calc R U . . .
H67B H -0.302630 0.479947 0.429777 0.123 Uiso 1 1 calc R U . . .
C68 C -0.1394(6) 0.4306(3) 0.4121(2) 0.107(2) Uani 1 1 d . . . . .
H68A H -0.106442 0.375752 0.409742 0.128 Uiso 1 1 calc R U . . .
H68B H -0.111826 0.438137 0.451271 0.128 Uiso 1 1 calc R U . . .
C69 C -0.1076(4) 0.5009(3) 0.3531(2) 0.0804(14) Uani 1 1 d . . . . .
H69A H -0.115017 0.555144 0.361129 0.097 Uiso 1 1 calc R U . . .
H69B H -0.026674 0.491163 0.337693 0.097 Uiso 1 1 calc R U . . .
C70 C -0.0146(4) 0.3382(2) 0.26320(18) 0.0656(12) Uani 1 1 d . . . . .
H70A H -0.060550 0.311386 0.239971 0.079 Uiso 1 1 calc R U . . .
H70B H -0.050334 0.328362 0.306772 0.079 Uiso 1 1 calc R U . . .
C71 C 0.1108(4) 0.3032(3) 0.26720(18) 0.0680(12) Uani 1 1 d . . . . .
H71A H 0.133408 0.282266 0.231123 0.082 Uiso 1 1 calc R U . . .
H71B H 0.124497 0.257118 0.308369 0.082 Uiso 1 1 calc R U . . .
C72 C 0.1776(4) 0.3788(3) 0.2628(2) 0.0710(13) Uani 1 1 d . . . . .
H72A H 0.180186 0.385938 0.305338 0.085 Uiso 1 1 calc R U . . .
H72B H 0.258478 0.373205 0.245820 0.085 Uiso 1 1 calc R U . . .
C73 C 0.1090(4) 0.4489(3) 0.2179(2) 0.0669(12) Uani 1 1 d . . . . .
H73A H 0.117970 0.501670 0.226472 0.080 Uiso 1 1 calc R U . . .
H73B H 0.135333 0.456363 0.172988 0.080 Uiso 1 1 calc R U . . .
Li1 Li -0.1437(5) 0.5068(4) 0.2227(3) 0.0451(14) Uani 1 1 d . . . . .
C59 C -0.1544(9) 0.7410(4) 0.0916(4) 0.054(2) Uani 0.5 1 d . . P E 1
H59 H -0.215576 0.782805 0.074679 0.065 Uiso 0.5 1 calc R U P E 1
C58 C -0.0679(10) 0.7482(5) 0.1117(6) 0.084(4) Uani 0.5 1 d . . P E 2
H58A H 0.013477 0.757373 0.118669 0.100 Uiso 0.5 1 calc R U P E 2
H58B H -0.114102 0.802995 0.098122 0.100 Uiso 0.5 1 calc R U P E 2
O5 O 0.8639(2) 0.15904(15) 0.69325(11) 0.0541(7) Uani 1 1 d . . . . .
O6 O 0.7103(2) 0.0266(2) 0.68612(14) 0.0659(8) Uani 1 1 d . . . . .
O7 O 0.7935(2) -0.00192(14) 0.82142(11) 0.0481(6) Uani 1 1 d . . . . .
O8 O 0.9771(2) -0.02042(15) 0.72174(10) 0.0479(6) Uani 1 1 d . . . . .
C74 C 0.7052(5) -0.0379(4) 0.6574(3) 0.1002(19) Uani 1 1 d . . . . .
H74A H 0.761689 -0.029742 0.620533 0.120 Uiso 1 1 calc R U . . .
H74B H 0.721968 -0.094415 0.689235 0.120 Uiso 1 1 calc R U . . .
C75 C 0.5874(5) -0.0275(3) 0.6366(3) 0.113(2) Uani 1 1 d . . . . .
H75A H 0.560732 -0.081562 0.637070 0.135 Uiso 1 1 calc R U . . .
H75B H 0.580927 0.013536 0.592583 0.135 Uiso 1 1 calc R U . . .
C76 C 0.5148(4) 0.0051(3) 0.6852(2) 0.0844(16) Uani 1 1 d . . . . .
H76A H 0.439744 0.034347 0.667293 0.101 Uiso 1 1 calc R U . . .
H76B H 0.499207 -0.040909 0.725887 0.101 Uiso 1 1 calc R U . . .
C77 C 0.5932(3) 0.0630(3) 0.6944(2) 0.0715(13) Uani 1 1 d . . . . .
H77A H 0.579925 0.119657 0.662138 0.086 Uiso 1 1 calc R U . . .
H77B H 0.581483 0.067323 0.737981 0.086 Uiso 1 1 calc R U . . .
C78 C 0.7465(4) -0.0837(2) 0.84457(18) 0.0585(10) Uani 1 1 d . . . . .
H78A H 0.793520 -0.123468 0.827257 0.070 Uiso 1 1 calc R U . . .
H78B H 0.664572 -0.079762 0.831645 0.070 Uiso 1 1 calc R U . . .
C79 C 0.7530(4) -0.1113(2) 0.91585(19) 0.0661(12) Uani 1 1 d . . . . .
H79A H 0.830141 -0.140122 0.930433 0.079 Uiso 1 1 calc R U . . .
H79B H 0.690783 -0.149022 0.937270 0.079 Uiso 1 1 calc R U . . .
C80 C 0.7349(4) -0.0292(3) 0.92833(19) 0.0719(13) Uani 1 1 d . . . . .
H80A H 0.764806 -0.034086 0.970627 0.086 Uiso 1 1 calc R U . . .
H80B H 0.651251 -0.009053 0.926584 0.086 Uiso 1 1 calc R U . . .
C81 C 0.8059(3) 0.0281(2) 0.87361(16) 0.0518(9) Uani 1 1 d . . . . .
H81A H 0.774522 0.087240 0.862885 0.062 Uiso 1 1 calc R U . . .
H81B H 0.888920 0.023747 0.884788 0.062 Uiso 1 1 calc R U . . .
C82 C 1.0440(3) -0.0068(3) 0.66247(17) 0.0587(11) Uani 1 1 d . . . . .
H82A H 1.022396 0.049255 0.631217 0.070 Uiso 1 1 calc R U . . .
H82B H 1.031080 -0.050068 0.643179 0.070 Uiso 1 1 calc R U . . .
C83 C 1.1682(3) -0.0131(2) 0.68091(18) 0.0560(10) Uani 1 1 d . . . . .
H83A H 1.221644 -0.032220 0.651035 0.067 Uiso 1 1 calc R U . . .
H83B H 1.191287 0.041610 0.681315 0.067 Uiso 1 1 calc R U . . .
C84 C 1.1690(3) -0.0762(3) 0.74650(19) 0.0651(11) Uani 1 1 d . . . . .
H84A H 1.185329 -0.133651 0.744825 0.078 Uiso 1 1 calc R U . . .
H84B H 1.228224 -0.065195 0.772855 0.078 Uiso 1 1 calc R U . . .
C85 C 1.0501(4) -0.0652(3) 0.77251(19) 0.0802(15) Uani 1 1 d . . . . .
H85A H 1.020094 -0.120670 0.795804 0.096 Uiso 1 1 calc R U . . .
H85B H 1.051459 -0.034113 0.803155 0.096 Uiso 1 1 calc R U . . .
C86 C 0.8278(5) 0.2116(3) 0.63070(19) 0.0779(14) Uani 1 1 d . . . . .
H86A H 0.767556 0.255516 0.634045 0.093 Uiso 1 1 calc R U . . .
H86B H 0.795131 0.178067 0.607672 0.093 Uiso 1 1 calc R U . . .
C88 C 0.9343(6) 0.2499(3) 0.5966(2) 0.102(2) Uani 1 1 d . . . . .
H88A H 0.914722 0.303933 0.562282 0.123 Uiso 1 1 calc R U . . .
H88B H 0.981068 0.211801 0.577501 0.123 Uiso 1 1 calc R U . . .
C89 C 0.9972(4) 0.2626(3) 0.6491(2) 0.0809(16) Uani 1 1 d . . . . .
H89A H 0.973884 0.318328 0.652836 0.097 Uiso 1 1 calc R U . . .
H89B H 1.082823 0.258029 0.641188 0.097 Uiso 1 1 calc R U . . .
C90 C 0.9612(4) 0.1936(2) 0.7089(2) 0.0654(11) Uani 1 1 d . . . . .
H90A H 1.026318 0.149931 0.722969 0.079 Uiso 1 1 calc R U . . .
H90B H 0.939505 0.216300 0.744124 0.079 Uiso 1 1 calc R U . . .
Li2 Li 0.8337(5) 0.0424(4) 0.7324(3) 0.0486(14) Uani 1 1 d . . . . .

loop_
_atom_site_aniso_label
_atom_site_aniso_U_11
_atom_site_aniso_U_22
_atom_site_aniso_U_33
_atom_site_aniso_U_23
_atom_site_aniso_U_13
_atom_site_aniso_U_12
V1 0.0312(3) 0.0239(2) 0.0204(2) -0.00310(18) 0.00114(19) -0.0036(2)
C1 0.0357(17) 0.0280(15) 0.0240(14) -0.0073(11) 0.0010(12) -0.0060(12)
C2 0.0351(17) 0.0300(15) 0.0298(15) -0.0050(12) 0.0013(12) -0.0058(13)
C3 0.044(2) 0.0307(16) 0.0344(16) -0.0034(13) 0.0106(14) -0.0122(14)
C4 0.060(2) 0.0242(15) 0.0300(16) -0.0032(12) 0.0045(14) -0.0009(14)
C5 0.0441(19) 0.0326(16) 0.0340(16) -0.0106(13) 0.0051(14) -0.0006(14)
C6 0.0381(17) 0.0253(14) 0.0284(14) -0.0069(11) 0.0039(12) -0.0039(12)
C7 0.050(2) 0.0327(17) 0.0420(18) -0.0080(14) 0.0154(15) -0.0034(15)
C8 0.0305(16) 0.0262(14) 0.0286(14) -0.0062(11) -0.0008(12) -0.0037(12)
C9 0.045(2) 0.0336(17) 0.0348(16) -0.0072(13) -0.0071(14) 0.0040(14)
C10 0.044(2) 0.0406(19) 0.058(2) -0.0151(16) -0.0191(17) 0.0117(16)
C11 0.0317(18) 0.0393(18) 0.063(2) -0.0197(16) -0.0003(16) 0.0022(14)
C12 0.0351(18) 0.0376(17) 0.0407(17) -0.0134(14) 0.0057(14) -0.0059(14)
C13 0.0311(16) 0.0279(15) 0.0314(15) -0.0093(12) 0.0013(12) -0.0052(12)
C14 0.0404(19) 0.0446(18) 0.0295(16) -0.0127(13) -0.0035(13) 0.0014(15)
C15 0.0411(18) 0.0287(15) 0.0226(14) -0.0044(11) -0.0012(12) -0.0029(13)
C16 0.055(2) 0.0340(17) 0.0270(15) -0.0033(13) 0.0022(14) -0.0099(15)
C17 0.066(2) 0.0424(19) 0.0255(16) -0.0011(14) 0.0068(15) -0.0119(17)
C18 0.073(3) 0.049(2) 0.0226(16) -0.0028(14) -0.0013(16) -0.0067(18)
C19 0.060(2) 0.054(2) 0.0302(17) -0.0124(15) -0.0080(16) -0.0096(18)
C20 0.047(2) 0.0385(17) 0.0265(15) -0.0071(13) -0.0046(13) -0.0029(14)
C21 0.055(2) 0.058(2) 0.0377(18) -0.0194(16) 0.0033(16) -0.0207(18)
C22 0.0307(16) 0.0301(15) 0.0292(14) -0.0086(12) 0.0060(12) -0.0048(12)
C23 0.0315(17) 0.0349(17) 0.0431(18) -0.0094(14) -0.0031(14) -0.0039(13)
C24 0.0369(19) 0.0445(19) 0.050(2) -0.0130(15) -0.0120(15) -0.0035(15)
C25 0.0379(19) 0.046(2) 0.059(2) -0.0168(17) -0.0048(16) -0.0105(16)
C26 0.046(2) 0.0315(17) 0.052(2) -0.0111(15) 0.0048(16) -0.0103(15)
C27 0.0390(18) 0.0293(15) 0.0347(16) -0.0083(12) 0.0027(13) -0.0075(13)
C28 0.061(2) 0.0329(17) 0.0412(18) -0.0051(14) -0.0112(16) -0.0051(16)
V2 0.0254(3) 0.0254(3) 0.0226(2) -0.00367(18) 0.00023(18) 0.00034(19)
C29 0.0290(15) 0.0274(14) 0.0249(14) -0.0060(11) 0.0005(11) -0.0051(12)
C30 0.0295(16) 0.0323(15) 0.0294(15) -0.0093(12) 0.0004(12) -0.0037(12)
C31 0.0446(19) 0.0365(17) 0.0254(15) -0.0033(12) 0.0055(13) -0.0076(14)
C32 0.054(2) 0.0313(16) 0.0280(15) -0.0003(12) -0.0010(14) 0.0053(15)
C33 0.0417(19) 0.0334(16) 0.0329(16) -0.0061(13) 0.0029(13) 0.0051(14)
C34 0.0340(17) 0.0312(15) 0.0250(14) -0.0047(12) 0.0048(12) 0.0006(13)
C35 0.050(2) 0.0371(18) 0.0358(17) -0.0011(14) 0.0161(15) 0.0071(15)
C36 0.0258(15) 0.0327(15) 0.0281(14) -0.0073(12) 0.0021(11) -0.0036(12)
C37 0.0262(16) 0.0322(16) 0.0363(16) -0.0019(12) -0.0011(12) -0.0036(13)
C38 0.0283(17) 0.0414(18) 0.0411(18) -0.0002(14) -0.0057(13) -0.0066(14)
C39 0.0329(18) 0.0403(18) 0.0464(19) -0.0071(14) -0.0013(14) -0.0158(14)
C40 0.0382(19) 0.0295(16) 0.0447(18) -0.0072(13) 0.0001(14) -0.0036(14)
C41 0.0317(17) 0.0312(16) 0.0358(16) -0.0083(12) 0.0007(13) -0.0015(13)
C42 0.040(2) 0.0301(17) 0.066(2) -0.0113(16) -0.0086(17) 0.0044(14)
C43 0.0323(16) 0.0282(15) 0.0285(14) -0.0030(12) -0.0010(12) 0.0000(12)
C44 0.0379(18) 0.0357(16) 0.0272(15) -0.0014(12) -0.0008(13) -0.0063(13)
C45 0.048(2) 0.052(2) 0.0248(15) 0.0041(14) 0.0005(14) -0.0074(17)
C46 0.056(2) 0.060(2) 0.0279(16) -0.0088(15) -0.0027(15) -0.0064(18)
C47 0.055(2) 0.050(2) 0.0311(17) -0.0108(15) -0.0068(15) -0.0078(17)
C48 0.0390(18) 0.0329(16) 0.0295(15) -0.0057(12) -0.0017(13) -0.0034(13)
C49 0.055(2) 0.0426(19) 0.0375(18) -0.0076(15) 0.0009(15) -0.0123(16)
C50 0.0278(16) 0.0268(14) 0.0310(15) -0.0067(11) 0.0003(12) -0.0013(12)
C51 0.0333(17) 0.0363(17) 0.0354(16) -0.0108(13) -0.0044(13) 0.0024(13)
C52 0.0301(17) 0.0431(18) 0.0455(18) -0.0137(14) -0.0084(14) 0.0041(14)
C53 0.0287(17) 0.0466(19) 0.0509(19) -0.0227(15) 0.0008(14) 0.0040(14)
C54 0.0331(18) 0.052(2) 0.0462(19) -0.0255(16) -0.0011(14) -0.0001(15)
C55 0.0289(16) 0.0386(17) 0.0331(15) -0.0136(13) -0.0006(12) -0.0011(13)
C56 0.0324(17) 0.057(2) 0.0359(17) -0.0222(15) -0.0035(13) 0.0041(15)
O1 0.0600(16) 0.0443(14) 0.0442(13) -0.0118(11) -0.0005(11) -0.0049(12)
O2 0.0385(14) 0.0558(15) 0.0592(15) -0.0214(12) -0.0145(11) 0.0000(11)
O3 0.0410(14) 0.0702(17) 0.0414(13) -0.0166(12) 0.0059(11) -0.0145(12)
O4 0.0414(14) 0.0594(16) 0.0527(15) -0.0115(12) 0.0017(11) 0.0006(12)
C57 0.104(4) 0.062(3) 0.113(4) -0.055(3) 0.033(3) -0.010(3)
C60 0.086(3) 0.045(2) 0.064(3) -0.0021(19) -0.005(2) -0.011(2)
C61 0.063(3) 0.051(2) 0.045(2) -0.0111(17) 0.0044(18) -0.0074(19)
C62 0.076(3) 0.054(2) 0.078(3) -0.027(2) -0.039(2) 0.020(2)
C63 0.041(2) 0.082(3) 0.071(3) -0.034(2) -0.0119(19) 0.008(2)
C64 0.052(2) 0.057(2) 0.063(2) -0.0226(19) -0.0115(19) -0.0057(18)
C65 0.043(2) 0.049(2) 0.057(2) -0.0205(17) -0.0008(17) -0.0044(17)
C66 0.054(3) 0.107(4) 0.070(3) -0.017(3) 0.022(2) -0.021(3)
C67 0.147(6) 0.106(4) 0.055(3) -0.018(3) 0.040(3) -0.075(4)
C68 0.189(7) 0.061(3) 0.070(3) -0.022(3) -0.051(4) 0.026(4)
C69 0.070(3) 0.124(4) 0.062(3) -0.048(3) 0.002(2) -0.019(3)
C70 0.087(3) 0.051(2) 0.045(2) -0.0053(17) 0.009(2) 0.012(2)
C71 0.084(3) 0.070(3) 0.044(2) -0.0156(19) -0.011(2) 0.023(2)
C72 0.063(3) 0.093(3) 0.066(3) -0.041(2) -0.022(2) 0.022(2)
C73 0.054(3) 0.073(3) 0.072(3) -0.024(2) -0.012(2) 0.008(2)
Li1 0.036(3) 0.050(3) 0.045(3) -0.008(3) -0.007(2) -0.006(3)
C59 0.079(6) 0.029(4) 0.046(4) -0.005(3) 0.003(4) 0.012(4)
C58 0.082(7) 0.034(4) 0.120(9) -0.016(5) 0.063(7) -0.008(5)
O5 0.0584(17) 0.0537(15) 0.0403(13) -0.0039(11) -0.0006(12) -0.0002(13)
O6 0.0346(14) 0.105(2) 0.0773(19) -0.0558(17) 0.0031(13) -0.0083(14)
O7 0.0625(16) 0.0381(13) 0.0412(13) -0.0099(10) 0.0143(11) -0.0151(11)
O8 0.0403(14) 0.0578(15) 0.0398(13) -0.0107(11) 0.0008(10) 0.0028(11)
C74 0.082(4) 0.133(5) 0.121(4) -0.087(4) -0.031(3) 0.007(3)
C75 0.087(4) 0.086(4) 0.194(6) -0.081(4) -0.081(4) 0.031(3)
C76 0.043(3) 0.079(3) 0.102(4) 0.012(3) -0.017(2) -0.013(2)
C77 0.041(2) 0.100(4) 0.071(3) -0.029(3) 0.004(2) 0.005(2)
C78 0.066(3) 0.047(2) 0.061(2) -0.0157(18) 0.020(2) -0.0189(19)
C79 0.074(3) 0.050(2) 0.059(2) 0.0032(19) 0.001(2) -0.015(2)
C80 0.093(4) 0.083(3) 0.043(2) -0.021(2) 0.017(2) -0.039(3)
C81 0.062(2) 0.049(2) 0.0418(19) -0.0101(16) 0.0002(17) -0.0115(18)
C82 0.055(2) 0.074(3) 0.043(2) -0.0194(18) 0.0032(17) 0.016(2)
C83 0.046(2) 0.056(2) 0.067(2) -0.0209(19) 0.0123(18) -0.0121(18)
C84 0.045(2) 0.084(3) 0.059(2) -0.016(2) -0.0064(19) 0.005(2)
C85 0.056(3) 0.095(3) 0.051(2) 0.018(2) 0.0011(19) 0.022(2)
C86 0.115(4) 0.062(3) 0.049(2) -0.008(2) -0.014(3) -0.003(3)
C88 0.175(6) 0.055(3) 0.063(3) -0.009(2) 0.052(4) -0.019(3)
C89 0.056(3) 0.048(2) 0.108(4) 0.007(2) 0.020(3) 0.011(2)
C90 0.064(3) 0.054(2) 0.077(3) -0.019(2) 0.008(2) -0.011(2)
Li2 0.038(3) 0.063(4) 0.042(3) -0.014(3) 0.005(3) -0.008(3)

_geom_special_details            
;
 All esds (except the esd in the dihedral angle between two l.s. planes)
 are estimated using the full covariance matrix.  The cell esds are taken
 into account individually in the estimation of esds in distances, angles
 and torsion angles; correlations between esds in cell parameters are only
 used when they are defined by crystal symmetry.  An approximate (isotropic)
 treatment of cell esds is used for estimating esds involving l.s. planes.
;
loop_
_geom_bond_atom_site_label_1
_geom_bond_atom_site_label_2
_geom_bond_distance
_geom_bond_site_symmetry_2
_geom_bond_publ_flag
V1 C1 2.106(3) . ?
V1 C8 2.096(3) . ?
V1 C15 2.084(3) . ?
V1 C22 2.092(3) . ?
C1 C2 1.413(4) . ?
C1 C6 1.405(4) . ?
C2 H2 0.9500 . ?
C2 C3 1.385(4) . ?
C3 H3 0.9500 . ?
C3 C4 1.383(4) . ?
C4 H4 0.9500 . ?
C4 C5 1.375(4) . ?
C5 H5 0.9500 . ?
C5 C6 1.405(4) . ?
C6 C7 1.507(4) . ?
C7 H7A 0.9800 . ?
C7 H7B 0.9800 . ?
C7 H7C 0.9800 . ?
C8 C9 1.406(4) . ?
C8 C13 1.406(4) . ?
C9 H9 0.9500 . ?
C9 C10 1.398(4) . ?
C10 H10 0.9500 . ?
C10 C11 1.371(5) . ?
C11 H11 0.9500 . ?
C11 C12 1.383(4) . ?
C12 H12 0.9500 . ?
C12 C13 1.390(4) . ?
C13 C14 1.514(4) . ?
C14 H14A 0.9800 . ?
C14 H14B 0.9800 . ?
C14 H14C 0.9800 . ?
C15 C16 1.414(4) . ?
C15 C20 1.392(4) . ?
C16 H16 0.9500 . ?
C16 C17 1.380(4) . ?
C17 H17 0.9500 . ?
C17 C18 1.369(5) . ?
C18 H18 0.9500 . ?
C18 C19 1.380(5) . ?
C19 H19 0.9500 . ?
C19 C20 1.395(4) . ?
C20 C21 1.513(4) . ?
C21 H21A 0.9800 . ?
C21 H21B 0.9800 . ?
C21 H21C 0.9800 . ?
C22 C23 1.414(4) . ?
C22 C27 1.413(4) . ?
C23 H23 0.9500 . ?
C23 C24 1.392(4) . ?
C24 H24 0.9500 . ?
C24 C25 1.384(5) . ?
C25 H25 0.9500 . ?
C25 C26 1.386(5) . ?
C26 H26 0.9500 . ?
C26 C27 1.386(4) . ?
C27 C28 1.512(4) . ?
C28 H28A 0.9800 . ?
C28 H28B 0.9800 . ?
C28 H28C 0.9800 . ?
V2 C29 2.093(3) . ?
V2 C36 2.093(3) . ?
V2 C43 2.092(3) . ?
V2 C50 2.096(3) . ?
C29 C30 1.400(4) . ?
C29 C34 1.421(4) . ?
C30 H30 0.9500 . ?
C30 C31 1.391(4) . ?
C31 H31 0.9500 . ?
C31 C32 1.381(4) . ?
C32 H32 0.9500 . ?
C32 C33 1.376(4) . ?
C33 H33 0.9500 . ?
C33 C34 1.387(4) . ?
C34 C35 1.512(4) . ?
C35 H35A 0.9800 . ?
C35 H35B 0.9800 . ?
C35 H35C 0.9800 . ?
C36 C37 1.407(4) . ?
C36 C41 1.408(4) . ?
C37 H37 0.9500 . ?
C37 C38 1.379(4) . ?
C38 H38 0.9500 . ?
C38 C39 1.378(4) . ?
C39 H39 0.9500 . ?
C39 C40 1.388(4) . ?
C40 H40 0.9500 . ?
C40 C41 1.383(4) . ?
C41 C42 1.509(4) . ?
C42 H42A 0.9800 . ?
C42 H42B 0.9800 . ?
C42 H42C 0.9800 . ?
C43 C44 1.412(4) . ?
C43 C48 1.396(4) . ?
C44 H44 0.9500 . ?
C44 C45 1.380(4) . ?
C45 H45 0.9500 . ?
C45 C46 1.378(5) . ?
C46 H46 0.9500 . ?
C46 C47 1.381(5) . ?
C47 H47 0.9500 . ?
C47 C48 1.391(4) . ?
C48 C49 1.514(4) . ?
C49 H49A 0.9800 . ?
C49 H49B 0.9800 . ?
C49 H49C 0.9800 . ?
C50 C51 1.411(4) . ?
C50 C55 1.403(4) . ?
C51 H51 0.9500 . ?
C51 C52 1.385(4) . ?
C52 H52 0.9500 . ?
C52 C53 1.380(4) . ?
C53 H53 0.9500 . ?
C53 C54 1.376(4) . ?
C54 H54 0.9500 . ?
C54 C55 1.392(4) . ?
C55 C56 1.512(4) . ?
C56 H56A 0.9800 . ?
C56 H56B 0.9800 . ?
C56 H56C 0.9800 . ?
O1 C57 1.420(4) . ?
O1 C61 1.466(4) . ?
O1 Li1 1.915(6) . ?
O2 C62 1.465(4) . ?
O2 C65 1.439(4) . ?
O2 Li1 1.918(6) . ?
O3 C66 1.414(4) . ?
O3 C69 1.401(5) . ?
O3 Li1 1.907(6) . ?
O4 C70 1.460(4) . ?
O4 C73 1.444(5) . ?
O4 Li1 1.916(6) . ?
C57 H57A 0.9900 . ?
C57 H57B 0.9900 . ?
C57 H57C 0.9900 . ?
C57 H57D 0.9900 . ?
C57 C59 1.654(9) . ?
C57 C58 1.390(9) . ?
C60 H60 0.9500 . ?
C60 H60A 0.9900 . ?
C60 H60B 0.9900 . ?
C60 C61 1.484(5) . ?
C60 C59 1.391(9) . ?
C60 C58 1.583(12) . ?
C61 H61A 0.9900 . ?
C61 H61B 0.9900 . ?
C62 H62A 0.9900 . ?
C62 H62B 0.9900 . ?
C62 C63 1.486(6) . ?
C63 H63A 0.9900 . ?
C63 H63B 0.9900 . ?
C63 C64 1.505(5) . ?
C64 H64A 0.9900 . ?
C64 H64B 0.9900 . ?
C64 C65 1.506(5) . ?
C65 H65A 0.9900 . ?
C65 H65B 0.9900 . ?
C66 H66A 0.9900 . ?
C66 H66B 0.9900 . ?
C66 C67 1.471(7) . ?
C67 H67A 0.9900 . ?
C67 H67B 0.9900 . ?
C67 C68 1.479(8) . ?
C68 H68A 0.9900 . ?
C68 H68B 0.9900 . ?
C68 C69 1.493(6) . ?
C69 H69A 0.9900 . ?
C69 H69B 0.9900 . ?
C70 H70A 0.9900 . ?
C70 H70B 0.9900 . ?
C70 C71 1.504(5) . ?
C71 H71A 0.9900 . ?
C71 H71B 0.9900 . ?
C71 C72 1.524(6) . ?
C72 H72A 0.9900 . ?
C72 H72B 0.9900 . ?
C72 C73 1.468(5) . ?
C73 H73A 0.9900 . ?
C73 H73B 0.9900 . ?
C59 H59 0.9500 . ?
C58 H58A 0.9900 . ?
C58 H58B 0.9900 . ?
O5 C86 1.431(4) . ?
O5 C90 1.418(5) . ?
O5 Li2 1.928(7) . ?
O6 C74 1.446(5) . ?
O6 C77 1.459(4) . ?
O6 Li2 1.884(7) . ?
O7 C78 1.448(4) . ?
O7 C81 1.428(4) . ?
O7 Li2 1.899(6) . ?
O8 C82 1.438(4) . ?
O8 C85 1.402(4) . ?
O8 Li2 1.928(6) . ?
C74 H74A 0.9900 . ?
C74 H74B 0.9900 . ?
C74 C75 1.432(6) . ?
C75 H75A 0.9900 . ?
C75 H75B 0.9900 . ?
C75 C76 1.538(8) . ?
C76 H76A 0.9900 . ?
C76 H76B 0.9900 . ?
C76 C77 1.461(6) . ?
C77 H77A 0.9900 . ?
C77 H77B 0.9900 . ?
C78 H78A 0.9900 . ?
C78 H78B 0.9900 . ?
C78 C79 1.489(5) . ?
C79 H79A 0.9900 . ?
C79 H79B 0.9900 . ?
C79 C80 1.503(6) . ?
C80 H80A 0.9900 . ?
C80 H80B 0.9900 . ?
C80 C81 1.517(5) . ?
C81 H81A 0.9900 . ?
C81 H81B 0.9900 . ?
C82 H82A 0.9900 . ?
C82 H82B 0.9900 . ?
C82 C83 1.492(5) . ?
C83 H83A 0.9900 . ?
C83 H83B 0.9900 . ?
C83 C84 1.483(5) . ?
C84 H84A 0.9900 . ?
C84 H84B 0.9900 . ?
C84 C85 1.470(5) . ?
C85 H85A 0.9900 . ?
C85 H85B 0.9900 . ?
C86 H86A 0.9900 . ?
C86 H86B 0.9900 . ?
C86 C88 1.479(7) . ?
C88 H88A 0.9900 . ?
C88 H88B 0.9900 . ?
C88 C89 1.487(7) . ?
C89 H89A 0.9900 . ?
C89 H89B 0.9900 . ?
C89 C90 1.504(5) . ?
C90 H90A 0.9900 . ?
C90 H90B 0.9900 . ?

loop_
_geom_angle_atom_site_label_1
_geom_angle_atom_site_label_2
_geom_angle_atom_site_label_3
_geom_angle
_geom_angle_site_symmetry_1
_geom_angle_site_symmetry_3
_geom_angle_publ_flag
C8 V1 C1 112.01(11) . . ?
C15 V1 C1 106.08(11) . . ?
C15 V1 C8 111.69(12) . . ?
C15 V1 C22 112.37(12) . . ?
C22 V1 C1 110.00(11) . . ?
C22 V1 C8 104.81(11) . . ?
C2 C1 V1 119.6(2) . . ?
C6 C1 V1 124.0(2) . . ?
C6 C1 C2 116.4(2) . . ?
C1 C2 H2 118.6 . . ?
C3 C2 C1 122.8(3) . . ?
C3 C2 H2 118.6 . . ?
C2 C3 H3 120.4 . . ?
C4 C3 C2 119.3(3) . . ?
C4 C3 H3 120.4 . . ?
C3 C4 H4 120.1 . . ?
C5 C4 C3 119.9(3) . . ?
C5 C4 H4 120.1 . . ?
C4 C5 H5 119.5 . . ?
C4 C5 C6 121.1(3) . . ?
C6 C5 H5 119.5 . . ?
C1 C6 C7 120.6(2) . . ?
C5 C6 C1 120.5(3) . . ?
C5 C6 C7 118.9(3) . . ?
C6 C7 H7A 109.5 . . ?
C6 C7 H7B 109.5 . . ?
C6 C7 H7C 109.5 . . ?
H7A C7 H7B 109.5 . . ?
H7A C7 H7C 109.5 . . ?
H7B C7 H7C 109.5 . . ?
C9 C8 V1 119.8(2) . . ?
C9 C8 C13 116.4(3) . . ?
C13 C8 V1 123.8(2) . . ?
C8 C9 H9 119.0 . . ?
C10 C9 C8 122.1(3) . . ?
C10 C9 H9 119.0 . . ?
C9 C10 H10 120.1 . . ?
C11 C10 C9 119.8(3) . . ?
C11 C10 H10 120.1 . . ?
C10 C11 H11 120.1 . . ?
C10 C11 C12 119.8(3) . . ?
C12 C11 H11 120.1 . . ?
C11 C12 H12 119.6 . . ?
C11 C12 C13 120.7(3) . . ?
C13 C12 H12 119.6 . . ?
C8 C13 C14 119.9(3) . . ?
C12 C13 C8 121.2(3) . . ?
C12 C13 C14 118.8(3) . . ?
C13 C14 H14A 109.5 . . ?
C13 C14 H14B 109.5 . . ?
C13 C14 H14C 109.5 . . ?
H14A C14 H14B 109.5 . . ?
H14A C14 H14C 109.5 . . ?
H14B C14 H14C 109.5 . . ?
C16 C15 V1 119.4(2) . . ?
C20 C15 V1 124.1(2) . . ?
C20 C15 C16 116.4(3) . . ?
C15 C16 H16 118.5 . . ?
C17 C16 C15 123.0(3) . . ?
C17 C16 H16 118.5 . . ?
C16 C17 H17 120.4 . . ?
C18 C17 C16 119.2(3) . . ?
C18 C17 H17 120.4 . . ?
C17 C18 H18 120.1 . . ?
C17 C18 C19 119.7(3) . . ?
C19 C18 H18 120.1 . . ?
C18 C19 H19 119.3 . . ?
C18 C19 C20 121.4(3) . . ?
C20 C19 H19 119.3 . . ?
C15 C20 C19 120.3(3) . . ?
C15 C20 C21 120.4(3) . . ?
C19 C20 C21 119.3(3) . . ?
C20 C21 H21A 109.5 . . ?
C20 C21 H21B 109.5 . . ?
C20 C21 H21C 109.5 . . ?
H21A C21 H21B 109.5 . . ?
H21A C21 H21C 109.5 . . ?
H21B C21 H21C 109.5 . . ?
C23 C22 V1 118.6(2) . . ?
C27 C22 V1 125.5(2) . . ?
C27 C22 C23 115.8(3) . . ?
C22 C23 H23 118.5 . . ?
C24 C23 C22 122.9(3) . . ?
C24 C23 H23 118.5 . . ?
C23 C24 H24 120.3 . . ?
C25 C24 C23 119.5(3) . . ?
C25 C24 H24 120.3 . . ?
C24 C25 H25 120.5 . . ?
C24 C25 C26 119.1(3) . . ?
C26 C25 H25 120.5 . . ?
C25 C26 H26 119.1 . . ?
C25 C26 C27 121.8(3) . . ?
C27 C26 H26 119.1 . . ?
C22 C27 C28 120.0(3) . . ?
C26 C27 C22 120.9(3) . . ?
C26 C27 C28 119.1(3) . . ?
C27 C28 H28A 109.5 . . ?
C27 C28 H28B 109.5 . . ?
C27 C28 H28C 109.5 . . ?
H28A C28 H28B 109.5 . . ?
H28A C28 H28C 109.5 . . ?
H28B C28 H28C 109.5 . . ?
C29 V2 C50 111.95(11) . . ?
C36 V2 C29 107.77(11) . . ?
C36 V2 C50 108.07(11) . . ?
C43 V2 C29 108.45(11) . . ?
C43 V2 C36 108.56(12) . . ?
C43 V2 C50 111.91(11) . . ?
C30 C29 V2 120.7(2) . . ?
C30 C29 C34 115.8(2) . . ?
C34 C29 V2 123.3(2) . . ?
C29 C30 H30 118.3 . . ?
C31 C30 C29 123.4(3) . . ?
C31 C30 H30 118.3 . . ?
C30 C31 H31 120.6 . . ?
C32 C31 C30 118.9(3) . . ?
C32 C31 H31 120.6 . . ?
C31 C32 H32 120.1 . . ?
C33 C32 C31 119.8(3) . . ?
C33 C32 H32 120.1 . . ?
C32 C33 H33 119.3 . . ?
C32 C33 C34 121.5(3) . . ?
C34 C33 H33 119.3 . . ?
C29 C34 C35 119.5(2) . . ?
C33 C34 C29 120.6(3) . . ?
C33 C34 C35 119.9(3) . . ?
C34 C35 H35A 109.5 . . ?
C34 C35 H35B 109.5 . . ?
C34 C35 H35C 109.5 . . ?
H35A C35 H35B 109.5 . . ?
H35A C35 H35C 109.5 . . ?
H35B C35 H35C 109.5 . . ?
C37 C36 V2 118.9(2) . . ?
C37 C36 C41 116.4(3) . . ?
C41 C36 V2 124.6(2) . . ?
C36 C37 H37 118.8 . . ?
C38 C37 C36 122.4(3) . . ?
C38 C37 H37 118.8 . . ?
C37 C38 H38 120.2 . . ?
C39 C38 C37 119.7(3) . . ?
C39 C38 H38 120.2 . . ?
C38 C39 H39 120.1 . . ?
C38 C39 C40 119.8(3) . . ?
C40 C39 H39 120.1 . . ?
C39 C40 H40 119.7 . . ?
C41 C40 C39 120.5(3) . . ?
C41 C40 H40 119.7 . . ?
C36 C41 C42 119.9(3) . . ?
C40 C41 C36 121.1(3) . . ?
C40 C41 C42 119.0(3) . . ?
C41 C42 H42A 109.5 . . ?
C41 C42 H42B 109.5 . . ?
C41 C42 H42C 109.5 . . ?
H42A C42 H42B 109.5 . . ?
H42A C42 H42C 109.5 . . ?
H42B C42 H42C 109.5 . . ?
C44 C43 V2 118.2(2) . . ?
C48 C43 V2 124.8(2) . . ?
C48 C43 C44 116.7(3) . . ?
C43 C44 H44 118.8 . . ?
C45 C44 C43 122.5(3) . . ?
C45 C44 H44 118.8 . . ?
C44 C45 H45 120.3 . . ?
C46 C45 C44 119.5(3) . . ?
C46 C45 H45 120.3 . . ?
C45 C46 H46 120.2 . . ?
C45 C46 C47 119.6(3) . . ?
C47 C46 H46 120.2 . . ?
C46 C47 H47 119.4 . . ?
C46 C47 C48 121.2(3) . . ?
C48 C47 H47 119.4 . . ?
C43 C48 C49 120.4(3) . . ?
C47 C48 C43 120.5(3) . . ?
C47 C48 C49 119.0(3) . . ?
C48 C49 H49A 109.5 . . ?
C48 C49 H49B 109.5 . . ?
C48 C49 H49C 109.5 . . ?
H49A C49 H49B 109.5 . . ?
H49A C49 H49C 109.5 . . ?
H49B C49 H49C 109.5 . . ?
C51 C50 V2 118.8(2) . . ?
C55 C50 V2 125.0(2) . . ?
C55 C50 C51 116.1(3) . . ?
C50 C51 H51 118.7 . . ?
C52 C51 C50 122.6(3) . . ?
C52 C51 H51 118.7 . . ?
C51 C52 H52 120.3 . . ?
C53 C52 C51 119.5(3) . . ?
C53 C52 H52 120.3 . . ?
C52 C53 H53 120.1 . . ?
C54 C53 C52 119.8(3) . . ?
C54 C53 H53 120.1 . . ?
C53 C54 H54 119.6 . . ?
C53 C54 C55 120.9(3) . . ?
C55 C54 H54 119.6 . . ?
C50 C55 C56 120.0(3) . . ?
C54 C55 C50 121.1(3) . . ?
C54 C55 C56 118.9(3) . . ?
C55 C56 H56A 109.5 . . ?
C55 C56 H56B 109.5 . . ?
C55 C56 H56C 109.5 . . ?
H56A C56 H56B 109.5 . . ?
H56A C56 H56C 109.5 . . ?
H56B C56 H56C 109.5 . . ?
C57 O1 C61 108.3(3) . . ?
C57 O1 Li1 128.8(3) . . ?
C61 O1 Li1 116.4(3) . . ?
C62 O2 Li1 118.5(3) . . ?
C65 O2 C62 109.2(3) . . ?
C65 O2 Li1 131.9(3) . . ?
C66 O3 Li1 124.7(3) . . ?
C69 O3 C66 109.5(3) . . ?
C69 O3 Li1 121.9(3) . . ?
C70 O4 Li1 123.4(3) . . ?
C73 O4 C70 108.8(3) . . ?
C73 O4 Li1 125.0(3) . . ?
O1 C57 H57A 111.5 . . ?
O1 C57 H57B 111.5 . . ?
O1 C57 H57C 110.1 . . ?
O1 C57 H57D 110.1 . . ?
O1 C57 C59 101.5(4) . . ?
H57A C57 H57B 109.3 . . ?
H57C C57 H57D 108.4 . . ?
C59 C57 H57A 111.5 . . ?
C59 C57 H57B 111.5 . . ?
C58 C57 O1 107.9(5) . . ?
C58 C57 H57C 110.1 . . ?
C58 C57 H57D 110.1 . . ?
H60A C60 H60B 109.5 . . ?
C61 C60 H60 126.5 . . ?
C61 C60 H60A 111.7 . . ?
C61 C60 H60B 111.7 . . ?
C61 C60 C58 100.4(4) . . ?
C59 C60 H60 126.5 . . ?
C59 C60 C61 107.0(4) . . ?
C58 C60 H60A 111.7 . . ?
C58 C60 H60B 111.7 . . ?
O1 C61 C60 107.0(3) . . ?
O1 C61 H61A 110.3 . . ?
O1 C61 H61B 110.3 . . ?
C60 C61 H61A 110.3 . . ?
C60 C61 H61B 110.3 . . ?
H61A C61 H61B 108.6 . . ?
O2 C62 H62A 110.7 . . ?
O2 C62 H62B 110.7 . . ?
O2 C62 C63 105.0(3) . . ?
H62A C62 H62B 108.8 . . ?
C63 C62 H62A 110.7 . . ?
C63 C62 H62B 110.7 . . ?
C62 C63 H63A 111.3 . . ?
C62 C63 H63B 111.3 . . ?
C62 C63 C64 102.1(3) . . ?
H63A C63 H63B 109.2 . . ?
C64 C63 H63A 111.3 . . ?
C64 C63 H63B 111.3 . . ?
C63 C64 H64A 111.4 . . ?
C63 C64 H64B 111.4 . . ?
C63 C64 C65 101.8(3) . . ?
H64A C64 H64B 109.3 . . ?
C65 C64 H64A 111.4 . . ?
C65 C64 H64B 111.4 . . ?
O2 C65 C64 104.1(3) . . ?
O2 C65 H65A 110.9 . . ?
O2 C65 H65B 110.9 . . ?
C64 C65 H65A 110.9 . . ?
C64 C65 H65B 110.9 . . ?
H65A C65 H65B 109.0 . . ?
O3 C66 H66A 110.3 . . ?
O3 C66 H66B 110.3 . . ?
O3 C66 C67 107.1(4) . . ?
H66A C66 H66B 108.6 . . ?
C67 C66 H66A 110.3 . . ?
C67 C66 H66B 110.3 . . ?
C66 C67 H67A 111.3 . . ?
C66 C67 H67B 111.3 . . ?
C66 C67 C68 102.5(4) . . ?
H67A C67 H67B 109.2 . . ?
C68 C67 H67A 111.3 . . ?
C68 C67 H67B 111.3 . . ?
C67 C68 H68A 111.3 . . ?
C67 C68 H68B 111.3 . . ?
C67 C68 C69 102.4(4) . . ?
H68A C68 H68B 109.2 . . ?
C69 C68 H68A 111.3 . . ?
C69 C68 H68B 111.3 . . ?
O3 C69 C68 103.3(4) . . ?
O3 C69 H69A 111.1 . . ?
O3 C69 H69B 111.1 . . ?
C68 C69 H69A 111.1 . . ?
C68 C69 H69B 111.1 . . ?
H69A C69 H69B 109.1 . . ?
O4 C70 H70A 110.6 . . ?
O4 C70 H70B 110.6 . . ?
O4 C70 C71 105.7(3) . . ?
H70A C70 H70B 108.7 . . ?
C71 C70 H70A 110.6 . . ?
C71 C70 H70B 110.6 . . ?
C70 C71 H71A 111.2 . . ?
C70 C71 H71B 111.2 . . ?
C70 C71 C72 102.9(3) . . ?
H71A C71 H71B 109.1 . . ?
C72 C71 H71A 111.2 . . ?
C72 C71 H71B 111.2 . . ?
C71 C72 H72A 111.2 . . ?
C71 C72 H72B 111.2 . . ?
H72A C72 H72B 109.1 . . ?
C73 C72 C71 102.9(3) . . ?
C73 C72 H72A 111.2 . . ?
C73 C72 H72B 111.2 . . ?
O4 C73 C72 106.5(4) . . ?
O4 C73 H73A 110.4 . . ?
O4 C73 H73B 110.4 . . ?
C72 C73 H73A 110.4 . . ?
C72 C73 H73B 110.4 . . ?
H73A C73 H73B 108.6 . . ?
O1 Li1 O2 105.7(3) . . ?
O1 Li1 O4 102.8(3) . . ?
O3 Li1 O1 117.5(3) . . ?
O3 Li1 O2 103.7(3) . . ?
O3 Li1 O4 106.7(3) . . ?
O4 Li1 O2 121.4(3) . . ?
C57 C59 H59 129.7 . . ?
C60 C59 C57 100.5(5) . . ?
C60 C59 H59 129.7 . . ?
C57 C58 C60 104.1(7) . . ?
C57 C58 H58A 110.9 . . ?
C57 C58 H58B 110.9 . . ?
C60 C58 H58A 110.9 . . ?
C60 C58 H58B 110.9 . . ?
H58A C58 H58B 108.9 . . ?
C86 O5 Li2 125.0(3) . . ?
C90 O5 C86 107.8(3) . . ?
C90 O5 Li2 122.5(3) . . ?
C74 O6 C77 110.5(3) . . ?
C74 O6 Li2 127.4(3) . . ?
C77 O6 Li2 119.3(3) . . ?
C78 O7 Li2 117.3(3) . . ?
C81 O7 C78 110.4(3) . . ?
C81 O7 Li2 132.2(3) . . ?
C82 O8 Li2 125.3(3) . . ?
C85 O8 C82 108.1(3) . . ?
C85 O8 Li2 123.6(3) . . ?
O6 C74 H74A 111.0 . . ?
O6 C74 H74B 111.0 . . ?
H74A C74 H74B 109.0 . . ?
C75 C74 O6 103.7(4) . . ?
C75 C74 H74A 111.0 . . ?
C75 C74 H74B 111.0 . . ?
C74 C75 H75A 110.7 . . ?
C74 C75 H75B 110.7 . . ?
C74 C75 C76 105.0(4) . . ?
H75A C75 H75B 108.8 . . ?
C76 C75 H75A 110.7 . . ?
C76 C75 H75B 110.7 . . ?
C75 C76 H76A 111.6 . . ?
C75 C76 H76B 111.6 . . ?
H76A C76 H76B 109.4 . . ?
C77 C76 C75 100.9(4) . . ?
C77 C76 H76A 111.6 . . ?
C77 C76 H76B 111.6 . . ?
O6 C77 C76 104.6(4) . . ?
O6 C77 H77A 110.8 . . ?
O6 C77 H77B 110.8 . . ?
C76 C77 H77A 110.8 . . ?
C76 C77 H77B 110.8 . . ?
H77A C77 H77B 108.9 . . ?
O7 C78 H78A 110.7 . . ?
O7 C78 H78B 110.7 . . ?
O7 C78 C79 105.1(3) . . ?
H78A C78 H78B 108.8 . . ?
C79 C78 H78A 110.7 . . ?
C79 C78 H78B 110.7 . . ?
C78 C79 H79A 111.4 . . ?
C78 C79 H79B 111.4 . . ?
C78 C79 C80 101.9(3) . . ?
H79A C79 H79B 109.3 . . ?
C80 C79 H79A 111.4 . . ?
C80 C79 H79B 111.4 . . ?
C79 C80 H80A 111.3 . . ?
C79 C80 H80B 111.3 . . ?
C79 C80 C81 102.3(3) . . ?
H80A C80 H80B 109.2 . . ?
C81 C80 H80A 111.3 . . ?
C81 C80 H80B 111.3 . . ?
O7 C81 C80 103.9(3) . . ?
O7 C81 H81A 111.0 . . ?
O7 C81 H81B 111.0 . . ?
C80 C81 H81A 111.0 . . ?
C80 C81 H81B 111.0 . . ?
H81A C81 H81B 109.0 . . ?
O8 C82 H82A 110.8 . . ?
O8 C82 H82B 110.8 . . ?
O8 C82 C83 104.7(3) . . ?
H82A C82 H82B 108.9 . . ?
C83 C82 H82A 110.8 . . ?
C83 C82 H82B 110.8 . . ?
C82 C83 H83A 111.1 . . ?
C82 C83 H83B 111.1 . . ?
H83A C83 H83B 109.1 . . ?
C84 C83 C82 103.2(3) . . ?
C84 C83 H83A 111.1 . . ?
C84 C83 H83B 111.1 . . ?
C83 C84 H84A 111.0 . . ?
C83 C84 H84B 111.0 . . ?
H84A C84 H84B 109.0 . . ?
C85 C84 C83 103.7(3) . . ?
C85 C84 H84A 111.0 . . ?
C85 C84 H84B 111.0 . . ?
O8 C85 C84 109.2(3) . . ?
O8 C85 H85A 109.8 . . ?
O8 C85 H85B 109.8 . . ?
C84 C85 H85A 109.8 . . ?
C84 C85 H85B 109.8 . . ?
H85A C85 H85B 108.3 . . ?
O5 C86 H86A 110.6 . . ?
O5 C86 H86B 110.6 . . ?
O5 C86 C88 105.8(4) . . ?
H86A C86 H86B 108.7 . . ?
C88 C86 H86A 110.6 . . ?
C88 C86 H86B 110.6 . . ?
C86 C88 H88A 111.3 . . ?
C86 C88 H88B 111.3 . . ?
C86 C88 C89 102.1(4) . . ?
H88A C88 H88B 109.2 . . ?
C89 C88 H88A 111.3 . . ?
C89 C88 H88B 111.3 . . ?
C88 C89 H89A 110.8 . . ?
C88 C89 H89B 110.8 . . ?
C88 C89 C90 104.7(4) . . ?
H89A C89 H89B 108.9 . . ?
C90 C89 H89A 110.8 . . ?
C90 C89 H89B 110.8 . . ?
O5 C90 C89 107.0(4) . . ?
O5 C90 H90A 110.3 . . ?
O5 C90 H90B 110.3 . . ?
C89 C90 H90A 110.3 . . ?
C89 C90 H90B 110.3 . . ?
H90A C90 H90B 108.6 . . ?
O5 Li2 O8 105.9(3) . . ?
O6 Li2 O5 105.1(3) . . ?
O6 Li2 O7 108.0(3) . . ?
O6 Li2 O8 112.8(3) . . ?
O7 Li2 O5 120.4(3) . . ?
O7 Li2 O8 104.8(3) . . ?

loop_
_geom_torsion_atom_site_label_1
_geom_torsion_atom_site_label_2
_geom_torsion_atom_site_label_3
_geom_torsion_atom_site_label_4
_geom_torsion
_geom_torsion_site_symmetry_1
_geom_torsion_site_symmetry_2
_geom_torsion_site_symmetry_3
_geom_torsion_site_symmetry_4
_geom_torsion_publ_flag
V1 C1 C2 C3 178.7(2) . . . . ?
V1 C1 C6 C5 -178.7(2) . . . . ?
V1 C1 C6 C7 1.6(4) . . . . ?
V1 C8 C9 C10 179.6(2) . . . . ?
V1 C8 C13 C12 179.4(2) . . . . ?
V1 C8 C13 C14 -3.5(4) . . . . ?
V1 C15 C16 C17 -177.9(2) . . . . ?
V1 C15 C20 C19 178.2(2) . . . . ?
V1 C15 C20 C21 -1.7(4) . . . . ?
V1 C22 C23 C24 177.5(2) . . . . ?
V1 C22 C27 C26 -178.7(2) . . . . ?
V1 C22 C27 C28 0.1(4) . . . . ?
C1 C2 C3 C4 0.4(5) . . . . ?
C2 C1 C6 C5 1.9(4) . . . . ?
C2 C1 C6 C7 -177.8(3) . . . . ?
C2 C3 C4 C5 1.2(5) . . . . ?
C3 C4 C5 C6 -1.2(5) . . . . ?
C4 C5 C6 C1 -0.4(5) . . . . ?
C4 C5 C6 C7 179.2(3) . . . . ?
C6 C1 C2 C3 -1.9(4) . . . . ?
C8 C9 C10 C11 0.5(5) . . . . ?
C9 C8 C13 C12 -2.2(4) . . . . ?
C9 C8 C13 C14 174.9(3) . . . . ?
C9 C10 C11 C12 -1.2(5) . . . . ?
C10 C11 C12 C13 0.1(5) . . . . ?
C11 C12 C13 C8 1.7(5) . . . . ?
C11 C12 C13 C14 -175.5(3) . . . . ?
C13 C8 C9 C10 1.1(5) . . . . ?
C15 C16 C17 C18 0.1(5) . . . . ?
C16 C15 C20 C19 1.2(4) . . . . ?
C16 C15 C20 C21 -178.7(3) . . . . ?
C16 C17 C18 C19 0.0(5) . . . . ?
C17 C18 C19 C20 0.4(5) . . . . ?
C18 C19 C20 C15 -1.1(5) . . . . ?
C18 C19 C20 C21 178.8(3) . . . . ?
C20 C15 C16 C17 -0.8(5) . . . . ?
C22 C23 C24 C25 1.7(5) . . . . ?
C23 C22 C27 C26 -1.2(4) . . . . ?
C23 C22 C27 C28 177.6(3) . . . . ?
C23 C24 C25 C26 -1.7(5) . . . . ?
C24 C25 C26 C27 0.2(5) . . . . ?
C25 C26 C27 C22 1.2(5) . . . . ?
C25 C26 C27 C28 -177.6(3) . . . . ?
C27 C22 C23 C24 -0.2(4) . . . . ?
V2 C29 C30 C31 173.6(2) . . . . ?
V2 C29 C34 C33 -173.7(2) . . . . ?
V2 C29 C34 C35 7.8(4) . . . . ?
V2 C36 C37 C38 -175.4(2) . . . . ?
V2 C36 C41 C40 175.4(2) . . . . ?
V2 C36 C41 C42 -4.5(4) . . . . ?
V2 C43 C44 C45 -174.4(2) . . . . ?
V2 C43 C48 C47 173.7(2) . . . . ?
V2 C43 C48 C49 -5.9(4) . . . . ?
V2 C50 C51 C52 177.4(2) . . . . ?
V2 C50 C55 C54 -177.5(2) . . . . ?
V2 C50 C55 C56 2.4(4) . . . . ?
C29 C30 C31 C32 0.4(5) . . . . ?
C30 C29 C34 C33 1.7(4) . . . . ?
C30 C29 C34 C35 -176.8(3) . . . . ?
C30 C31 C32 C33 1.3(5) . . . . ?
C31 C32 C33 C34 -1.4(5) . . . . ?
C32 C33 C34 C29 -0.1(5) . . . . ?
C32 C33 C34 C35 178.4(3) . . . . ?
C34 C29 C30 C31 -1.9(4) . . . . ?
C36 C37 C38 C39 -0.8(5) . . . . ?
C37 C36 C41 C40 -1.6(4) . . . . ?
C37 C36 C41 C42 178.4(3) . . . . ?
C37 C38 C39 C40 -0.3(5) . . . . ?
C38 C39 C40 C41 0.5(5) . . . . ?
C39 C40 C41 C36 0.6(5) . . . . ?
C39 C40 C41 C42 -179.5(3) . . . . ?
C41 C36 C37 C38 1.8(4) . . . . ?
C43 C44 C45 C46 0.4(5) . . . . ?
C44 C43 C48 C47 -0.5(4) . . . . ?
C44 C43 C48 C49 179.9(3) . . . . ?
C44 C45 C46 C47 -0.7(5) . . . . ?
C45 C46 C47 C48 0.3(5) . . . . ?
C46 C47 C48 C43 0.3(5) . . . . ?
C46 C47 C48 C49 179.9(3) . . . . ?
C48 C43 C44 C45 0.2(4) . . . . ?
C50 C51 C52 C53 -0.2(5) . . . . ?
C51 C50 C55 C54 -1.7(4) . . . . ?
C51 C50 C55 C56 178.2(3) . . . . ?
C51 C52 C53 C54 -0.6(5) . . . . ?
C52 C53 C54 C55 0.2(5) . . . . ?
C53 C54 C55 C50 1.0(5) . . . . ?
C53 C54 C55 C56 -178.9(3) . . . . ?
C55 C50 C51 C52 1.4(5) . . . . ?
O1 C57 C59 C60 -38.2(7) . . . . ?
O1 C57 C58 C60 33.5(9) . . . . ?
O2 C62 C63 C64 -31.8(4) . . . . ?
O3 C66 C67 C68 -21.9(6) . . . . ?
O4 C70 C71 C72 25.9(4) . . . . ?
C57 O1 C61 C60 -3.5(5) . . . . ?
C61 O1 C57 C59 24.3(6) . . . . ?
C61 O1 C57 C58 -19.9(8) . . . . ?
C61 C60 C59 C57 36.6(7) . . . . ?
C61 C60 C58 C57 -33.9(8) . . . . ?
C62 O2 C65 C64 16.9(4) . . . . ?
C62 C63 C64 C65 41.7(4) . . . . ?
C63 C64 C65 O2 -36.2(4) . . . . ?
C65 O2 C62 C63 9.5(4) . . . . ?
C66 O3 C69 C68 25.1(5) . . . . ?
C66 C67 C68 C69 36.2(5) . . . . ?
C67 C68 C69 O3 -38.0(5) . . . . ?
C69 O3 C66 C67 -2.1(6) . . . . ?
C70 O4 C73 C72 -16.9(4) . . . . ?
C70 C71 C72 C73 -35.7(4) . . . . ?
C71 C72 C73 O4 32.7(4) . . . . ?
C73 O4 C70 C71 -6.4(4) . . . . ?
Li1 O1 C57 C59 -125.8(5) . . . . ?
Li1 O1 C57 C58 -170.0(7) . . . . ?
Li1 O1 C61 C60 150.7(3) . . . . ?
Li1 O2 C62 C63 -164.7(3) . . . . ?
Li1 O2 C65 C64 -169.9(3) . . . . ?
Li1 O3 C66 C67 155.9(4) . . . . ?
Li1 O3 C69 C68 -133.7(4) . . . . ?
Li1 O4 C70 C71 -168.3(3) . . . . ?
Li1 O4 C73 C72 144.7(3) . . . . ?
C59 C60 C61 O1 -23.7(6) . . . . ?
C58 C60 C61 O1 21.9(6) . . . . ?
O5 C86 C88 C89 -35.8(5) . . . . ?
O6 C74 C75 C76 -31.3(6) . . . . ?
O7 C78 C79 C80 32.2(4) . . . . ?
O8 C82 C83 C84 33.0(4) . . . . ?
C74 O6 C77 C76 13.9(5) . . . . ?
C74 O6 Li2 O5 129.4(4) . . . . ?
C74 O6 Li2 O7 -100.9(5) . . . . ?
C74 O6 Li2 O8 14.5(6) . . . . ?
C74 C75 C76 C77 39.8(6) . . . . ?
C75 C76 C77 O6 -31.4(4) . . . . ?
C77 O6 C74 C75 11.5(6) . . . . ?
C77 O6 Li2 O5 -71.3(4) . . . . ?
C77 O6 Li2 O7 58.5(5) . . . . ?
C77 O6 Li2 O8 173.8(3) . . . . ?
C78 O7 C81 C80 -14.2(4) . . . . ?
C78 O7 Li2 O5 166.3(3) . . . . ?
C78 O7 Li2 O6 45.7(4) . . . . ?
C78 O7 Li2 O8 -74.8(4) . . . . ?
C78 C79 C80 C81 -40.3(4) . . . . ?
C79 C80 C81 O7 33.8(4) . . . . ?
C81 O7 C78 C79 -11.4(4) . . . . ?
C81 O7 Li2 O5 -17.5(6) . . . . ?
C81 O7 Li2 O6 -138.1(4) . . . . ?
C81 O7 Li2 O8 101.4(4) . . . . ?
C82 O8 C85 C84 3.9(5) . . . . ?
C82 C83 C84 C85 -30.2(5) . . . . ?
C83 C84 C85 O8 17.0(5) . . . . ?
C85 O8 C82 C83 -23.1(4) . . . . ?
C86 O5 C90 C89 -8.9(4) . . . . ?
C86 C88 C89 C90 29.6(5) . . . . ?
C88 C89 C90 O5 -13.6(5) . . . . ?
C90 O5 C86 C88 28.3(4) . . . . ?
Li2 O5 C86 C88 -127.8(4) . . . . ?
Li2 O5 C90 C89 147.9(3) . . . . ?
Li2 O6 C74 C75 172.3(4) . . . . ?
Li2 O6 C77 C76 -148.6(4) . . . . ?
Li2 O7 C78 C79 165.6(3) . . . . ?
Li2 O7 C81 C80 169.4(4) . . . . ?
Li2 O8 C82 C83 137.6(3) . . . . ?
Li2 O8 C85 C84 -157.3(4) . . . . ?

_shelx_res_file                  
;
TITL dwl_v_otolyl_4_li_thf4_a.res in P-1
    dwl_v_otolyl_4_li_thf4.res
    created by SHELXL-2018/3 at 22:33:48 on 22-Feb-2024
REM Old TITL
REM SHELXT solution in P-1
REM R1 0.156, Rweak 0.009, Alpha 0.068, Orientation as input
REM Formula found by SHELXT: V2 Li2 O8 C89
CELL 1.54186 11.4874 16.9709 22.1 70.281 86.575 84.968
ZERR 4 0.0037 0.0039 0.0062 0.019 0.024 0.023
LATT 1
SFAC C H Li O V
UNIT 176 238 4 16 4

L.S. 30
PLAN  23
TEMP -173.15
CONF
list 4
MORE -1
BOND $H
fmap 2
acta
REM <olex2.extras>
REM <HklSrc "%.\\dwl_V_otolyl_4_Li_THF4.hkl">
REM </olex2.extras>

WGHT    0.118300
FVAR       0.29797
V1    5    0.339020    0.775168   -0.026550    11.00000    0.03122    0.02392 =
         0.02036   -0.00310    0.00114   -0.00361
C1    1    0.293235    0.902944   -0.075526    11.00000    0.03572    0.02802 =
         0.02398   -0.00731    0.00104   -0.00605
C2    1    0.372389    0.951428   -0.121594    11.00000    0.03507    0.02998 =
         0.02979   -0.00497    0.00134   -0.00583
AFIX  43
H2    2    0.445989    0.925390   -0.128903    11.00000   -1.20000
AFIX   0
C3    1    0.347294    1.035319   -0.156572    11.00000    0.04398    0.03066 =
         0.03442   -0.00336    0.01063   -0.01219
AFIX  43
H3    2    0.402650    1.065755   -0.187342    11.00000   -1.20000
AFIX   0
C4    1    0.240786    1.074289   -0.146219    11.00000    0.06040    0.02422 =
         0.02997   -0.00317    0.00449   -0.00091
AFIX  43
H4    2    0.221994    1.131492   -0.170497    11.00000   -1.20000
AFIX   0
C5    1    0.162135    1.030078   -0.100713    11.00000    0.04413    0.03261 =
         0.03399   -0.01058    0.00511   -0.00061
AFIX  43
H5    2    0.089753    1.057505   -0.093272    11.00000   -1.20000
AFIX   0
C6    1    0.187096    0.945027   -0.065061    11.00000    0.03810    0.02535 =
         0.02845   -0.00694    0.00394   -0.00387
C7    1    0.098415    0.899899   -0.015219    11.00000    0.04979    0.03266 =
         0.04196   -0.00801    0.01542   -0.00342
AFIX 137
H7A   2    0.075297    0.851625   -0.025328    11.00000   -1.50000
H7B   2    0.029505    0.938282   -0.015230    11.00000   -1.50000
H7C   2    0.132776    0.880444    0.027314    11.00000   -1.50000
AFIX   0
C8    1    0.499041    0.734652   -0.060921    11.00000    0.03051    0.02619 =
         0.02862   -0.00616   -0.00075   -0.00370
C9    1    0.587616    0.693725   -0.017667    11.00000    0.04526    0.03357 =
         0.03477   -0.00718   -0.00707    0.00403
AFIX  43
H9    2    0.573640    0.685317    0.026802    11.00000   -1.20000
AFIX   0
C10   1    0.695592    0.665008   -0.038004    11.00000    0.04359    0.04064 =
         0.05778   -0.01514   -0.01905    0.01167
AFIX  43
H10   2    0.753466    0.637129   -0.007538    11.00000   -1.20000
AFIX   0
C11   1    0.717758    0.677190   -0.102062    11.00000    0.03166    0.03932 =
         0.06321   -0.01975   -0.00025    0.00217
AFIX  43
H11   2    0.791535    0.658698   -0.116215    11.00000   -1.20000
AFIX   0
C12   1    0.632314    0.716496   -0.145992    11.00000    0.03512    0.03756 =
         0.04075   -0.01339    0.00566   -0.00586
AFIX  43
H12   2    0.647793    0.724839   -0.190347    11.00000   -1.20000
AFIX   0
C13   1    0.524035    0.743921   -0.125932    11.00000    0.03107    0.02792 =
         0.03140   -0.00927    0.00130   -0.00518
C14   1    0.430221    0.780706   -0.174993    11.00000    0.04037    0.04459 =
         0.02951   -0.01269   -0.00351    0.00145
AFIX 137
H14A  2    0.364925    0.806592   -0.156018    11.00000   -1.50000
H14B  2    0.402280    0.736058   -0.187997    11.00000   -1.50000
H14C  2    0.462724    0.823282   -0.212726    11.00000   -1.50000
AFIX   0
C15   1    0.344448    0.762683    0.070340    11.00000    0.04111    0.02872 =
         0.02261   -0.00442   -0.00117   -0.00286
C16   1    0.263202    0.713802    0.114766    11.00000    0.05497    0.03404 =
         0.02702   -0.00328    0.00219   -0.00986
AFIX  43
H16   2    0.209302    0.686066    0.099479    11.00000   -1.20000
AFIX   0
C17   1    0.258676    0.704572    0.179323    11.00000    0.06636    0.04238 =
         0.02547   -0.00106    0.00681   -0.01188
AFIX  43
H17   2    0.202852    0.671057    0.207655    11.00000   -1.20000
AFIX   0
C18   1    0.335648    0.744321    0.202031    11.00000    0.07309    0.04912 =
         0.02263   -0.00277   -0.00134   -0.00667
AFIX  43
H18   2    0.333627    0.738525    0.246357    11.00000   -1.20000
AFIX   0
C19   1    0.416196    0.792851    0.160249    11.00000    0.06046    0.05353 =
         0.03019   -0.01239   -0.00802   -0.00964
AFIX  43
H19   2    0.469709    0.819946    0.176367    11.00000   -1.20000
AFIX   0
C20   1    0.420677    0.802951    0.094845    11.00000    0.04696    0.03854 =
         0.02647   -0.00708   -0.00456   -0.00287
C21   1    0.509139    0.858226    0.050903    11.00000    0.05541    0.05792 =
         0.03774   -0.01937    0.00330   -0.02070
AFIX 137
H21A  2    0.542791    0.891059    0.073578    11.00000   -1.50000
H21B  2    0.470477    0.896311    0.012479    11.00000   -1.50000
H21C  2    0.571433    0.823101    0.038195    11.00000   -1.50000
AFIX   0
C22   1    0.216824    0.701045   -0.043328    11.00000    0.03070    0.03007 =
         0.02915   -0.00856    0.00595   -0.00481
C23   1    0.128579    0.740376   -0.087882    11.00000    0.03155    0.03495 =
         0.04313   -0.00938   -0.00315   -0.00388
AFIX  43
H23   2    0.125408    0.799641   -0.107591    11.00000   -1.20000
AFIX   0
C24   1    0.046143    0.696104   -0.104146    11.00000    0.03689    0.04452 =
         0.04983   -0.01296   -0.01197   -0.00346
AFIX  43
H24   2   -0.010457    0.724786   -0.135178    11.00000   -1.20000
AFIX   0
C25   1    0.047299    0.609963   -0.074743    11.00000    0.03785    0.04581 =
         0.05932   -0.01684   -0.00480   -0.01046
AFIX  43
H25   2   -0.009637    0.579064   -0.084497    11.00000   -1.20000
AFIX   0
C26   1    0.132695    0.569441   -0.030877    11.00000    0.04620    0.03153 =
         0.05170   -0.01110    0.00482   -0.01027
AFIX  43
H26   2    0.133722    0.510297   -0.010800    11.00000   -1.20000
AFIX   0
C27   1    0.216673    0.612866   -0.015494    11.00000    0.03902    0.02928 =
         0.03468   -0.00829    0.00269   -0.00755
C28   1    0.310285    0.564404    0.030755    11.00000    0.06146    0.03291 =
         0.04119   -0.00510   -0.01121   -0.00506
AFIX 137
H28A  2    0.387172    0.582630    0.012432    11.00000   -1.50000
H28B  2    0.307889    0.504282    0.038150    11.00000   -1.50000
H28C  2    0.296466    0.574893    0.071655    11.00000   -1.50000
AFIX   0

V2    5    0.374447    0.278155    0.478613    11.00000    0.02537    0.02541 =
         0.02258   -0.00367    0.00023    0.00034
C29   1    0.319107    0.402707    0.427784    11.00000    0.02905    0.02742 =
         0.02492   -0.00596    0.00053   -0.00514
C30   1    0.375942    0.447003    0.370029    11.00000    0.02954    0.03230 =
         0.02939   -0.00928    0.00037   -0.00372
AFIX  43
H30   2    0.444909    0.421192    0.356821    11.00000   -1.20000
AFIX   0
C31   1    0.336669    0.526842    0.330983    11.00000    0.04465    0.03648 =
         0.02545   -0.00331    0.00553   -0.00763
AFIX  43
H31   2    0.377740    0.554455    0.291989    11.00000   -1.20000
AFIX   0
C32   1    0.236984    0.565297    0.349846    11.00000    0.05413    0.03135 =
         0.02799   -0.00029   -0.00096    0.00535
AFIX  43
H32   2    0.207958    0.619356    0.323378    11.00000   -1.20000
AFIX   0
C33   1    0.179785    0.525136    0.407070    11.00000    0.04168    0.03337 =
         0.03290   -0.00608    0.00291    0.00505
AFIX  43
H33   2    0.112290    0.552597    0.420142    11.00000   -1.20000
AFIX   0
C34   1    0.218503    0.445430    0.446097    11.00000    0.03395    0.03119 =
         0.02503   -0.00467    0.00475    0.00063
C35   1    0.155186    0.404234    0.509471    11.00000    0.05011    0.03708 =
         0.03582   -0.00109    0.01607    0.00707
AFIX 137
H35A  2    0.134396    0.348578    0.511540    11.00000   -1.50000
H35B  2    0.083957    0.438880    0.513015    11.00000   -1.50000
H35C  2    0.206168    0.398541    0.544935    11.00000   -1.50000
AFIX   0
C36   1    0.246213    0.201867    0.471138    11.00000    0.02581    0.03267 =
         0.02811   -0.00731    0.00214   -0.00359
C37   1    0.139310    0.239992    0.443673    11.00000    0.02616    0.03215 =
         0.03628   -0.00192   -0.00110   -0.00356
AFIX  43
H37   2    0.130022    0.299483    0.426318    11.00000   -1.20000
AFIX   0
C38   1    0.047514    0.194172    0.441020    11.00000    0.02831    0.04141 =
         0.04113   -0.00020   -0.00573   -0.00656
AFIX  43
H38   2   -0.023830    0.222035    0.422635    11.00000   -1.20000
AFIX   0
C39   1    0.059769    0.107809    0.465157    11.00000    0.03287    0.04035 =
         0.04637   -0.00713   -0.00130   -0.01580
AFIX  43
H39   2   -0.003276    0.075890    0.463687    11.00000   -1.20000
AFIX   0
C40   1    0.164483    0.067573    0.491628    11.00000    0.03825    0.02951 =
         0.04470   -0.00720    0.00010   -0.00364
AFIX  43
H40   2    0.173051    0.008004    0.507960    11.00000   -1.20000
AFIX   0
C41   1    0.256473    0.113511    0.494420    11.00000    0.03166    0.03120 =
         0.03584   -0.00834    0.00073   -0.00147
C42   1    0.369259    0.067540    0.523073    11.00000    0.04036    0.03006 =
         0.06571   -0.01128   -0.00858    0.00439
AFIX 137
H42A  2    0.432397    0.080462    0.490161    11.00000   -1.50000
H42B  2    0.360490    0.006973    0.538720    11.00000   -1.50000
H42C  2    0.388162    0.085320    0.558950    11.00000   -1.50000
AFIX   0
C43   1    0.386826    0.265782    0.575484    11.00000    0.03227    0.02818 =
         0.02848   -0.00296   -0.00105   -0.00002
C44   1    0.316561    0.208735    0.621346    11.00000    0.03792    0.03565 =
         0.02717   -0.00140   -0.00076   -0.00627
AFIX  43
H44   2    0.271290    0.174169    0.607473    11.00000   -1.20000
AFIX   0
C45   1    0.311176    0.201302    0.685564    11.00000    0.04843    0.05227 =
         0.02484    0.00410    0.00048   -0.00737
AFIX  43
H45   2    0.263322    0.161989    0.715186    11.00000   -1.20000
AFIX   0
C46   1    0.375778    0.251369    0.706396    11.00000    0.05560    0.05951 =
         0.02792   -0.00885   -0.00271   -0.00638
AFIX  43
H46   2    0.372122    0.247206    0.750417    11.00000   -1.20000
AFIX   0
C47   1    0.445867    0.307635    0.662855    11.00000    0.05545    0.05003 =
         0.03113   -0.01080   -0.00675   -0.00784
AFIX  43
H47   2    0.490628    0.341850    0.677381    11.00000   -1.20000
AFIX   0
C48   1    0.452079    0.315092    0.598108    11.00000    0.03903    0.03291 =
         0.02950   -0.00571   -0.00168   -0.00341
C49   1    0.530125    0.377872    0.552418    11.00000    0.05505    0.04261 =
         0.03747   -0.00758    0.00091   -0.01226
AFIX 137
H49A  2    0.548497    0.418856    0.572166    11.00000   -1.50000
H49B  2    0.489708    0.406957    0.512256    11.00000   -1.50000
H49C  2    0.602691    0.348441    0.543255    11.00000   -1.50000
AFIX   0
C50   1    0.532283    0.240254    0.440420    11.00000    0.02778    0.02675 =
         0.03095   -0.00674    0.00026   -0.00129
C51   1    0.628454    0.210392    0.480889    11.00000    0.03332    0.03625 =
         0.03542   -0.01080   -0.00445    0.00235
AFIX  43
H51   2    0.620162    0.210470    0.523897    11.00000   -1.20000
AFIX   0
C52   1    0.734493    0.180964    0.460356    11.00000    0.03008    0.04309 =
         0.04555   -0.01373   -0.00840    0.00412
AFIX  43
H52   2    0.797456    0.161492    0.488912    11.00000   -1.20000
AFIX   0
C53   1    0.747936    0.180162    0.398086    11.00000    0.02870    0.04662 =
         0.05086   -0.02274    0.00077    0.00405
AFIX  43
H53   2    0.820548    0.160605    0.383431    11.00000   -1.20000
AFIX   0
C54   1    0.655841    0.207776    0.357289    11.00000    0.03309    0.05220 =
         0.04620   -0.02548   -0.00115   -0.00012
AFIX  43
H54   2    0.665343    0.206966    0.314500    11.00000   -1.20000
AFIX   0
C55   1    0.548924    0.236887    0.377890    11.00000    0.02890    0.03859 =
         0.03306   -0.01361   -0.00057   -0.00112
C56   1    0.449726    0.265057    0.331608    11.00000    0.03238    0.05748 =
         0.03592   -0.02218   -0.00347    0.00414
AFIX 137
H56A  2    0.469113    0.315932    0.296389    11.00000   -1.50000
H56B  2    0.378052    0.276941    0.354323    11.00000   -1.50000
H56C  2    0.437731    0.220553    0.314120    11.00000   -1.50000
AFIX   0

O1    4   -0.086048    0.610017    0.167240    11.00000    0.05996    0.04426 =
         0.04421   -0.01176   -0.00049   -0.00487
O2    4   -0.286810    0.496328    0.186446    11.00000    0.03853    0.05584 =
         0.05919   -0.02139   -0.01450   -0.00005
O3    4   -0.189043    0.499726    0.308715    11.00000    0.04102    0.07023 =
         0.04136   -0.01661    0.00593   -0.01449
O4    4   -0.011434    0.427927    0.228215    11.00000    0.04136    0.05936 =
         0.05271   -0.01153    0.00168    0.00063
C57   1   -0.117069    0.692962    0.167067    11.00000    0.10370    0.06225 =
         0.11319   -0.05468    0.03334   -0.00977
PART 1
AFIX  23
H57A  2   -0.050041    0.718094    0.177872    10.50000   -1.20000
H57B  2   -0.183433    0.694438    0.197471    10.50000   -1.20000
AFIX  23
PART 2
H57C  2   -0.203188    0.703603    0.167536    10.50000   -1.20000
H57D  2   -0.087259    0.700661    0.205669    10.50000   -1.20000
AFIX   0
PART 0
C60   1   -0.071332    0.703051    0.059878    11.00000    0.08628    0.04511 =
         0.06372   -0.00206   -0.00524   -0.01127
PART 1
AFIX  43
H60   2   -0.033899    0.729194    0.019374    10.50000   -1.20000
AFIX  23
PART 2
H60A  2   -0.147849    0.714337    0.039070    10.50000   -1.20000
H60B  2   -0.008236    0.719855    0.026543    10.50000   -1.20000
AFIX   0
PART 0
C61   1   -0.052253    0.614005    0.101285    11.00000    0.06284    0.05092 =
         0.04506   -0.01111    0.00436   -0.00738
AFIX  23
H61A  2   -0.100584    0.578223    0.087247    11.00000   -1.20000
H61B  2    0.030949    0.594146    0.098741    11.00000   -1.20000
AFIX   0
C62   1   -0.379359    0.564112    0.176628    11.00000    0.07569    0.05367 =
         0.07770   -0.02662   -0.03949    0.02022
AFIX  23
H62A  2   -0.360230    0.613090    0.138764    11.00000   -1.20000
H62B  2   -0.390220    0.582119    0.214914    11.00000   -1.20000
AFIX   0
C63   1   -0.486219    0.527760    0.166004    11.00000    0.04118    0.08246 =
         0.07128   -0.03392   -0.01185    0.00834
AFIX  23
H63A  2   -0.540826    0.571459    0.138081    11.00000   -1.20000
H63B  2   -0.527136    0.498697    0.207216    11.00000   -1.20000
AFIX   0
C64   1   -0.436925    0.466809    0.133331    11.00000    0.05167    0.05743 =
         0.06326   -0.02257   -0.01155   -0.00570
AFIX  23
H64A  2   -0.416216    0.496020    0.087532    11.00000   -1.20000
H64B  2   -0.492537    0.424150    0.136353    11.00000   -1.20000
AFIX   0
C65   1   -0.329729    0.428092    0.171532    11.00000    0.04331    0.04948 =
         0.05709   -0.02048   -0.00081   -0.00443
AFIX  23
H65A  2   -0.349984    0.382084    0.211282    11.00000   -1.20000
H65B  2   -0.270820    0.405715    0.145804    11.00000   -1.20000
AFIX   0
C66   1   -0.290365    0.463053    0.342022    11.00000    0.05444    0.10705 =
         0.06976   -0.01687    0.02179   -0.02124
AFIX  23
H66A  2   -0.305789    0.413793    0.330090    11.00000   -1.20000
H66B  2   -0.359091    0.504131    0.331156    11.00000   -1.20000
AFIX   0
C67   1   -0.268515    0.437281    0.411125    11.00000    0.14749    0.10614 =
         0.05493   -0.01805    0.03973   -0.07519
AFIX  23
H67A  2   -0.300808    0.382713    0.434921    11.00000   -1.20000
H67B  2   -0.302630    0.479947    0.429777    11.00000   -1.20000
AFIX   0
C68   1   -0.139351    0.430573    0.412114    11.00000    0.18889    0.06085 =
         0.07033   -0.02153   -0.05134    0.02611
AFIX  23
H68A  2   -0.106442    0.375752    0.409742    11.00000   -1.20000
H68B  2   -0.111826    0.438137    0.451271    11.00000   -1.20000
AFIX   0
C69   1   -0.107585    0.500948    0.353062    11.00000    0.06980    0.12442 =
         0.06158   -0.04780    0.00153   -0.01863
AFIX  23
H69A  2   -0.115017    0.555144    0.361129    11.00000   -1.20000
H69B  2   -0.026674    0.491163    0.337693    11.00000   -1.20000
AFIX   0
C70   1   -0.014609    0.338150    0.263199    11.00000    0.08697    0.05145 =
         0.04543   -0.00530    0.00857    0.01175
AFIX  23
H70A  2   -0.060550    0.311386    0.239971    11.00000   -1.20000
H70B  2   -0.050334    0.328362    0.306772    11.00000   -1.20000
AFIX   0
C71   1    0.110765    0.303225    0.267197    11.00000    0.08371    0.06971 =
         0.04377   -0.01557   -0.01096    0.02327
AFIX  23
H71A  2    0.133408    0.282266    0.231123    11.00000   -1.20000
H71B  2    0.124497    0.257118    0.308369    11.00000   -1.20000
AFIX   0
C72   1    0.177594    0.378756    0.262816    11.00000    0.06295    0.09292 =
         0.06558   -0.04086   -0.02248    0.02235
AFIX  23
H72A  2    0.180186    0.385938    0.305338    11.00000   -1.20000
H72B  2    0.258478    0.373205    0.245820    11.00000   -1.20000
AFIX   0
C73   1    0.108976    0.448931    0.217925    11.00000    0.05398    0.07317 =
         0.07216   -0.02390   -0.01209    0.00829
AFIX  23
H73A  2    0.117970    0.501670    0.226472    11.00000   -1.20000
H73B  2    0.135333    0.456363    0.172988    11.00000   -1.20000
AFIX   0
LI1   3   -0.143724    0.506835    0.222694    11.00000    0.03570    0.05039 =
         0.04491   -0.00840   -0.00744   -0.00590
PART 1
C59   1   -0.154407    0.740971    0.091617    10.50000    0.07927    0.02912 =
         0.04576   -0.00548    0.00342    0.01157
AFIX  43
H59   2   -0.215576    0.782805    0.074679    10.50000   -1.20000
AFIX   0
PART 2
C58   1   -0.067887    0.748226    0.111709    10.50000    0.08166    0.03414 =
         0.11960   -0.01569    0.06318   -0.00849
AFIX  23
H58A  2    0.013477    0.757373    0.118669    10.50000   -1.20000
H58B  2   -0.114102    0.802995    0.098122    10.50000   -1.20000
AFIX   0

PART 0
O5    4    0.863850    0.159045    0.693245    11.00000    0.05844    0.05375 =
         0.04029   -0.00389   -0.00060   -0.00022
O6    4    0.710328    0.026579    0.686122    11.00000    0.03462    0.10512 =
         0.07730   -0.05582    0.00309   -0.00825
O7    4    0.793515   -0.001920    0.821420    11.00000    0.06251    0.03811 =
         0.04117   -0.00991    0.01429   -0.01509
O8    4    0.977097   -0.020415    0.721735    11.00000    0.04031    0.05776 =
         0.03982   -0.01066    0.00078    0.00279
C74   1    0.705201   -0.037921    0.657388    11.00000    0.08220    0.13268 =
         0.12075   -0.08724   -0.03061    0.00682
AFIX  23
H74A  2    0.761689   -0.029742    0.620533    11.00000   -1.20000
H74B  2    0.721968   -0.094415    0.689235    11.00000   -1.20000
AFIX   0
C75   1    0.587420   -0.027464    0.636639    11.00000    0.08661    0.08627 =
         0.19445   -0.08126   -0.08073    0.03091
AFIX  23
H75A  2    0.560732   -0.081562    0.637070    11.00000   -1.20000
H75B  2    0.580927    0.013536    0.592583    11.00000   -1.20000
AFIX   0
C76   1    0.514788    0.005053    0.685230    11.00000    0.04322    0.07864 =
         0.10246    0.01220   -0.01681   -0.01271
AFIX  23
H76A  2    0.439744    0.034347    0.667293    11.00000   -1.20000
H76B  2    0.499207   -0.040909    0.725887    11.00000   -1.20000
AFIX   0
C77   1    0.593220    0.063047    0.694422    11.00000    0.04068    0.09997 =
         0.07111   -0.02868    0.00418    0.00512
AFIX  23
H77A  2    0.579925    0.119657    0.662138    11.00000   -1.20000
H77B  2    0.581483    0.067323    0.737981    11.00000   -1.20000
AFIX   0
C78   1    0.746500   -0.083663    0.844567    11.00000    0.06551    0.04717 =
         0.06093   -0.01571    0.01983   -0.01887
AFIX  23
H78A  2    0.793520   -0.123468    0.827257    11.00000   -1.20000
H78B  2    0.664572   -0.079762    0.831645    11.00000   -1.20000
AFIX   0
C79   1    0.753001   -0.111300    0.915848    11.00000    0.07436    0.05004 =
         0.05900    0.00318    0.00138   -0.01478
AFIX  23
H79A  2    0.830141   -0.140122    0.930433    11.00000   -1.20000
H79B  2    0.690783   -0.149022    0.937270    11.00000   -1.20000
AFIX   0
C80   1    0.734906   -0.029242    0.928329    11.00000    0.09342    0.08290 =
         0.04276   -0.02073    0.01735   -0.03905
AFIX  23
H80A  2    0.764806   -0.034086    0.970627    11.00000   -1.20000
H80B  2    0.651251   -0.009053    0.926584    11.00000   -1.20000
AFIX   0
C81   1    0.805873    0.028079    0.873611    11.00000    0.06206    0.04895 =
         0.04177   -0.01010    0.00020   -0.01150
AFIX  23
H81A  2    0.774522    0.087240    0.862885    11.00000   -1.20000
H81B  2    0.888920    0.023747    0.884788    11.00000   -1.20000
AFIX   0
C82   1    1.044030   -0.006830    0.662467    11.00000    0.05468    0.07398 =
         0.04284   -0.01942    0.00315    0.01637
AFIX  23
H82A  2    1.022396    0.049255    0.631217    11.00000   -1.20000
H82B  2    1.031080   -0.050068    0.643179    11.00000   -1.20000
AFIX   0
C83   1    1.168199   -0.013054    0.680911    11.00000    0.04561    0.05577 =
         0.06670   -0.02094    0.01234   -0.01215
AFIX  23
H83A  2    1.221644   -0.032220    0.651035    11.00000   -1.20000
H83B  2    1.191287    0.041610    0.681315    11.00000   -1.20000
AFIX   0
C84   1    1.168956   -0.076159    0.746501    11.00000    0.04509    0.08415 =
         0.05908   -0.01622   -0.00637    0.00512
AFIX  23
H84A  2    1.185329   -0.133651    0.744825    11.00000   -1.20000
H84B  2    1.228224   -0.065195    0.772855    11.00000   -1.20000
AFIX   0
C85   1    1.050140   -0.065163    0.772508    11.00000    0.05613    0.09496 =
         0.05142    0.01829    0.00109    0.02204
AFIX  23
H85A  2    1.020094   -0.120670    0.795804    11.00000   -1.20000
H85B  2    1.051459   -0.034113    0.803155    11.00000   -1.20000
AFIX   0
C86   1    0.827808    0.211617    0.630705    11.00000    0.11519    0.06240 =
         0.04889   -0.00797   -0.01429   -0.00301
AFIX  23
H86A  2    0.767556    0.255516    0.634045    11.00000   -1.20000
H86B  2    0.795131    0.178067    0.607672    11.00000   -1.20000
AFIX   0
C88   1    0.934321    0.249925    0.596551    11.00000    0.17462    0.05486 =
         0.06336   -0.00850    0.05192   -0.01916
AFIX  23
H88A  2    0.914722    0.303933    0.562282    11.00000   -1.20000
H88B  2    0.981068    0.211801    0.577501    11.00000   -1.20000
AFIX   0
C89   1    0.997155    0.262554    0.649090    11.00000    0.05571    0.04822 =
         0.10755    0.00713    0.02049    0.01138
AFIX  23
H89A  2    0.973884    0.318328    0.652836    11.00000   -1.20000
H89B  2    1.082823    0.258029    0.641188    11.00000   -1.20000
AFIX   0
C90   1    0.961185    0.193563    0.708886    11.00000    0.06385    0.05381 =
         0.07679   -0.01949    0.00779   -0.01083
AFIX  23
H90A  2    1.026318    0.149931    0.722969    11.00000   -1.20000
H90B  2    0.939505    0.216300    0.744124    11.00000   -1.20000
AFIX   0
LI2   3    0.833741    0.042383    0.732358    11.00000    0.03839    0.06332 =
         0.04151   -0.01409    0.00456   -0.00808
HKLF 4


REM  dwl_v_otolyl_4_li_thf4_a.res in P-1
REM wR2 = 0.179867, GooF = S = 1.01901, Restrained GooF = 1.01901 for all data
REM R1 = 0.058937 for 10141 Fo > 4sig(Fo) and 0.089897 for all 14814 data
REM 918 parameters refined using 0 restraints

END

WGHT      0.1181      0.0000

REM Highest difference peak  0.757,  deepest hole -0.442,  1-sigma level  0.068
Q1    1   0.3372  0.2742  0.4702  11.00000  0.05    0.76
Q2    1   0.3795  0.7732 -0.0124  11.00000  0.05    0.71
Q3    1   0.9129  0.1066  0.6795  11.00000  0.05    0.64
Q4    1   0.7175 -0.0380  0.7152  11.00000  0.05    0.61
Q5    1  -0.0620  0.6790  0.2072  11.00000  0.05    0.60
Q6    1   0.0882  0.4491  0.2742  11.00000  0.05    0.55
Q7    1  -0.2349  0.5439  0.3529  11.00000  0.05    0.54
Q8    1   0.5803 -0.0634  0.6805  11.00000  0.05    0.52
Q9    1  -0.3035  0.5021  0.4130  11.00000  0.05    0.51
Q10   1   0.9993 -0.0816  0.7387  11.00000  0.05    0.49
Q11   1   0.0486  0.6028 -0.0321  11.00000  0.05    0.49
Q12   1   0.0357  0.6873 -0.0608  11.00000  0.05    0.49
Q13   1   0.8160 -0.0971  0.8770  11.00000  0.05    0.48
Q14   1  -0.1570  0.6349  0.1916  11.00000  0.05    0.47
Q15   1  -0.0150  0.4857  0.2213  11.00000  0.05    0.46
Q16   1   0.2033  0.4787  0.1902  11.00000  0.05    0.44
Q17   1   0.1461  0.7336 -0.0471  11.00000  0.05    0.41
Q18   1  -0.4741  0.4584  0.1793  11.00000  0.05    0.41
Q19   1   0.6629 -0.0014  0.6328  11.00000  0.05    0.40
Q20   1   0.2006  0.6877 -0.0337  11.00000  0.05    0.39
Q21   1   1.1009 -0.1769  0.7536  11.00000  0.05    0.39
Q22   1  -0.0287  0.7570  0.1527  11.00000  0.05    0.38
Q23   1   1.0061 -0.1595  0.7597  11.00000  0.05    0.38
;
_shelx_res_checksum              99006
_shelx_hkl_file                  
;
  -1  12  -4    9.11    4.90
   0   8   1   56.62    2.85
   0  11  -2   19.69    4.51
   1   7   1 1406.53    8.10
   1   9   0    1.57    3.03
   1  10  -1   43.05    4.23
   2   9  -1   22.10    2.79
   2  10  -2  431.30    7.29
   2  11  -4    0.90    4.87
   3   7  -1    3.83    2.01
   3  10  -4  208.32    6.42
   4   9  -5  224.39    6.48
   5   6  -5    4.27    3.54
   5   7  -6   97.65    5.05
  -2   8   1  115.20    3.39
  -1  10   0    4.82    3.21
   0  12  -4   38.39    4.11
   1   3   1  462.69    2.95
   1  11  -2    0.60    4.83
   3   9  -2  160.94    5.32
   4   6  -2  235.86    4.40
  -1  11  -1   12.25    4.44
  -1  12  -3    3.99    5.15
   0  10   0  161.56    4.14
   0  12  -3   12.56    5.20
   1   8   1   12.40    2.68
   1  12  -4    6.95    5.10
   2  11  -3    0.77    3.47
   3   2  -1   11.58    1.09
   3   8  -1   -0.72    2.24
   3  10  -3   63.91    4.29
   4   3  -2  390.41    4.11
   4   7  -2  101.49    4.14
   4   9  -4   -3.01    4.16
   4  10  -6  336.93    7.98
   5   7  -5    4.59    3.98
   5   8  -6  154.27    5.89
  -1   5   2   33.28    1.51
  -1   6   2   16.05    1.57
   0   6   2  513.43    4.35
   1  10   0  233.57    5.52
   1  11  -1  226.28    6.33
   1  12  -3    6.67    5.08
   2   5   1 1545.60    7.23
   2   6   1    5.95    2.00
   2   9   0   34.36    3.69
   2  10  -1    3.99    2.88
   3   5   0    0.01    1.74
   3   6   0  144.37    3.37
   3  11  -4   29.02    5.30
   4  10  -5   16.68    5.03
   5   6  -4  104.98    3.94
  -1   7   2   24.74    2.03
  -1  12  -2   37.02    5.25
   0   5   2    2.68    1.01
   0   7   2    4.81    1.81
   0  12  -2  144.51    6.69
   2   7   1  125.54    3.39
   2  11  -2    6.77    3.43
   3   4   0    9.30    1.69
   3   9  -1   21.01    3.53
   3  10  -2  441.85    7.53
   4   8  -2   95.52    4.62
   4   9  -3  187.08    4.87
   5   7  -4    4.99    3.87
   5   8  -5   31.44    5.01
  -2   5   2  230.04    2.76
  -2   6   2 1597.25    6.82
  -2   7   2    0.18    2.33
  -1   4   2 1725.35    5.68
  -1  11   0    7.84    3.94
   0   8   2  127.64    3.33
   0  10   1   22.70    3.62
   0  11   0   -3.62    3.92
   2   8   1  127.13    4.01
   2  12  -3   31.01    5.69
   3  11  -3  107.30    6.25
   4   5  -1  945.47    6.75
   4   6  -1   30.37    2.97
   4  10  -4   41.53    3.97
   5   5  -3  158.32    3.86
   5   9  -6   23.02    5.40
  -1  12  -1    9.14    4.88
   0   4   2  893.31    4.33
   0  12  -1    8.65    5.14
   1   6   2   75.02    2.02
   1  11   0    4.08    4.11
   2  10   0  347.16    5.82
   2  11  -1   11.98    3.99
   3  10  -1   -3.54    4.01
   4   2  -2   31.18    1.43
   4   9  -2    5.25    4.13
   4  10  -3   14.81    4.64
   5   6  -3   27.47    3.28
   5   7  -3   74.68    4.12
   5   8  -4  165.15    5.38
   5   9  -5  230.36    7.01
   1   5   2   15.08    1.43
   1   8   2  169.35    3.87
   1  10   1   10.66    2.63
   1  12  -1   33.76    5.31
   2   9   1  655.52    7.39
   2  12  -2   93.65    6.43
   3   9   0   92.83    4.65
   3  11  -2   16.30    4.67
   4   4  -1   28.36    2.07
   4   8  -1   20.96    3.78
   0  11   1  120.07    5.10
   2  11   0    8.49    4.04
   3  12  -3   -2.15    5.26
   4  10  -2    4.62    4.47
   4  11  -4    4.26    4.71
   5   8  -3    3.57    3.86
   5   9  -4   40.10    5.42
  -1  11   1  101.38    4.67
  -1  12   0  162.22    6.16
   0  12   0   19.72    4.69
   1  11   1    2.59    4.02
   2   3   1  424.80    3.06
   2  10   1    2.09    3.50
   2  12  -1   10.87    5.23
   3   6   1   79.71    2.51
   3   7   1  318.50    4.45
   3  10   0  218.81    5.97
   3  11  -1  103.75    5.72
   4   9  -1  118.69    4.07
   4  11  -3  103.29    6.16
   5  10  -5    2.08    5.11
   0  10   2   29.02    2.56
   0  13  -1   60.44    5.83
   1  12   0    5.35    3.44
   2   8   2  144.23    3.96
   3   5   1  729.99    5.27
   3  12  -2   10.49    5.42
   4   6   0   33.55    2.79
   5   5  -2  110.37    3.64
   5   7  -2    0.38    2.50
   5   8  -2  109.98    4.61
   5   9  -3   38.46    4.63
   5  10  -4  107.84    6.08
  -1   7   3  159.27    3.06
   0   7   3    5.67    1.91
   0   8   3   40.47    2.61
   1  10   2    2.69    2.40
   1  13  -1   45.12    6.13
   2   9   2  167.58    4.76
   2  11   1   44.99    4.32
   3   9   1  405.66    5.82
   3  11   0   30.06    4.76
   4   5   0  145.89    3.49
   4   8   0    7.33    2.79
   4  10  -1   48.26    3.72
   4  11  -2   19.24    5.42
  -1   6   3   56.19    2.02
  -1  12   1   37.07    5.08
   0   6   3  475.38    4.55
   0  11   2    9.19    4.05
   0  12   1   25.25    3.76
   0  13   0    6.45    4.81
   1   7   3  141.40    3.16
   1  12   1   18.55    4.71
   2  13  -1    6.68    5.79
   3   4   1    4.91    1.64
   3  12  -1   81.18    6.26
   4   9   0   45.94    4.28
   5  10  -3   49.33    5.77
  -1   9   3   16.81    2.89
  -1  11   2   87.19    4.51
   1   6   3   56.11    2.43
   1   8   3    3.54    1.71
   1  11   2   -0.01    3.60
   1  13   0   -0.31    5.47
   2  10   2   23.31    2.78
   4   4   0  432.14    4.23
   4  10   0   82.69    5.10
   4  11  -1   15.55    5.19
   5   7  -1  112.75    4.23
   5   8  -1   -2.26    3.59
   0   5   3   29.13    1.60
   0  10   3   65.60    3.73
   2   4   2  207.83    2.71
   2  12   1   12.95    5.14
   3   7   2    3.96    2.62
   3   9   2   21.00    3.60
   3  11   1  723.17    9.58
   4   8   1   11.55    3.46
   5   5  -1   13.16    2.41
   5  10  -2  403.05    8.15
   5  11  -3   49.32    6.20
  -2   6   3    1.54    1.71
  -1   5   3   99.31    2.06
  -1  10   3   22.70    3.42
   0  12   2    4.66    4.50
   0  13   1   73.29    5.86
   1  10   3   -1.49    3.13
   1  12   2  183.15    5.99
   1  13   1   82.41    6.03
   2   7   3 2335.11   10.85
   2   8   3    5.16    2.64
   2  11   2   66.44    3.68
   2  13   0    4.83    4.25
   3   6   2   12.28    1.74
   4   6   1   81.93    3.31
   4   9   1  328.76    6.36
   4  11   0    7.43    4.89
   5   9  -1    1.23    2.96
   0  11   3  120.89    4.82
   1   5   3 3274.02    9.65
   3  10   2  263.50    5.23
   4   2  -1  163.35    2.43
   4  10   1   96.40    5.30
   4  12  -1   -1.33    4.06
   5  10  -1   38.35    5.13
   5  11  -2    9.92    5.11
  -1  11   3   30.79    3.94
   1  11   3   51.67    3.31
   2  10   3  285.19    5.60
   2  13   1    6.24    5.71
   3   5   2    3.97    1.81
   3  12   1  139.95    5.82
   4   5   1   52.99    2.56
   5   4  -1    1.36    2.20
   5   7   0   18.84    3.52
   5   8   0   83.76    4.60
   5   9   0  104.71    5.02
   0   8   4   21.73    2.51
   0   9   4   27.85    3.12
   0  13   2    4.12    4.81
   1  13   2    2.33    4.96
   2  11   3   97.13    4.71
   4   3   0    8.61    1.42
   4  11   1  163.35    6.47
   4  12   0   10.56    4.24
   5   6   0   41.92    3.17
   5  11  -1  103.22    6.07
  -2   5   3  299.12    2.71
  -1   8   4  462.47    5.07
  -1   9   4   14.03    2.84
   0   4   3  455.86    3.65
   0   7   4    2.37    1.39
   0  10   4    3.14    3.21
   0  12   3   -2.13    2.97
   1   7   4   34.20    2.39
   1  10   4  249.96    5.37
   1  12   3    6.01    3.89
   2  13   2    8.13    5.54
   3   7   3  796.71    6.99
   3   9   3  830.38    7.82
   3  10   3  127.92    4.82
   3  12   2   25.31    4.79
   3  13   1  339.52    8.74
   4   7   2    8.56    3.03
   4   9   2   11.14    3.85
  -1   4   3  634.39    4.01
  -1   7   4   23.52    2.05
   1   4   3  217.11    2.81
   2  12   3   19.24    4.73
   4  10   2   83.94    4.00
   4  12   1   14.98    5.64
   5   5   0    7.09    2.56
   5  11   0   37.78    5.39
   6  10  -2    3.81    5.24
   0   6   4  222.02    2.94
   0  11   4   48.87    3.32
   0  13   3   40.47    5.23
   1   6   4   46.55    2.20
   1  11   4    5.71    3.59
   1  13   3   21.35    5.34
   3   4   2  123.45    2.19
   3   6   3   34.52    2.56
   3  11   3  541.34    7.50
   4  11   2   86.42    5.48
   5   9   1   84.37    3.71
   5  10   1    1.88    4.28
   6   8  -1  146.38    5.76
   6   9  -1  113.78    5.69
  -1   6   4    2.68    1.52
  -1  11   4   37.38    4.13
   1  12   4   26.24    4.13
   2   7   4    2.14    1.71
   2  11   4   18.86    4.07
   2  13   3    1.49    5.42
   3  12   3   14.85    4.54
   3  13   2   48.55    4.76
   5   6   1    2.45    2.69
   5  12   0   -0.64    5.34
   0  12   4   61.61    3.74
   3   9   4    2.67    3.18
   4   8   3   10.63    3.50
   4   9   3   32.35    3.83
   4  10   3  100.15    5.26
   4  12   2   33.28    4.12
   5   4   0  174.38    3.30
   5  11   1    1.26    3.59
   0   5   4    6.95    1.53
   0   9   5 1058.35    8.12
   0  10   5   39.66    3.67
   1  10   5    0.17    3.30
   1  14   3   41.43    5.80
   2  12   4   24.28    3.77
   3   5   3  396.53    4.21
   3  11   4   24.43    4.04
   3  13   3  185.65    7.09
   4   7   3   16.39    3.13
   4  11   3  151.63    5.87
   5   8   2  176.48    4.92
   5   9   2  129.45    5.13
   5  12   1    5.51    5.04
   6   8   0   16.72    3.88
   6   9   0    5.95    4.26
   0   8   5   10.41    1.79
   0  11   5  304.99    5.93
   0  13   4    4.71    4.80
   1   5   4   13.84    1.73
   1   8   5   96.07    3.01
   1  11   5  262.42    5.83
   1  13   4    6.55    4.73
   2  10   5    2.15    3.03
   3   7   4    3.95    2.54
   5   5   1   78.04    3.07
   5  10   2   13.02    2.94
   5  11   2    3.44    4.53
   6  10   0    2.87    4.55
  -1   8   5    2.09    2.21
  -1   9   5   39.04    3.04
   1   7   5   32.17    2.37
   1  12   5    0.82    3.73
   2  11   5   13.66    3.74
   2  13   4   73.90    4.97
   3   2   1  308.65    2.89
   3  12   4   87.90    4.38
   4   6   3    6.27    2.32
   4  12   3  176.95    6.07
   6  11   0   47.23    5.54
  -2  12 -11    1.45    4.54
  -1  11 -15   32.65    4.33
  -1  11  -2   61.96    4.29
  -1  12 -11    2.23    3.76
   0  11  -2   24.17    4.79
   0  12 -11   17.39    4.97
   0  12  -5   11.77    3.99
   1  11 -14    1.08    4.48
   1  12 -10   86.65    6.03
   1  12  -8  204.16    6.63
   1  12  -7    9.57    5.29
   1  12  -6  107.32    6.57
   2  10 -15   -3.71    3.55
   2  11 -12   15.04    3.69
   2  11  -4    1.18    4.65
   3  10  -4  206.38    6.10
   4   9 -13    2.60    4.69
   4   9  -5  235.31    6.62
  -1  12 -12   18.07    4.66
  -1  12  -4    0.92    3.89
   0  11 -15  174.10    5.67
   0  12 -12  103.37    5.51
   0  12  -4   41.69    5.29
   1  11  -2    3.31    4.48
   1  12 -11   -6.21    5.30
   1  12  -5    8.47    5.48
   2  11 -13   43.42    5.18
   3   9 -16   -0.77    4.37
   3  11  -9   12.44    5.50
   3  11  -8   29.83    5.81
   3  11  -7   38.63    6.21
   3  11  -6   35.45    5.57
   4  10  -9   15.57    5.50
   4  10  -8  116.47    6.62
   5   8  -7   34.97    5.29
  -1  11  -1   11.32    4.43
  -1  12  -3    7.56    5.07
   0  12  -3   11.75    5.00
   1  11 -15   16.83    4.11
   1  12  -4    9.61    4.84
   2  10 -16    6.78    4.23
   2  11  -3    3.26    3.57
   2  12  -9    1.68    5.60
   2  12  -8   67.65    6.56
   2  12  -6   66.00    5.93
   3  10 -14    0.13    3.56
   3  10  -3   63.34    4.00
   3  11 -11   39.29    5.54
   3  11  -5    3.06    5.16
   4   9 -14   30.46    5.23
   4   9  -4   -1.72    4.27
   4  10 -11    3.82    5.13
   4  10  -7    3.79    4.87
   5   8  -6  149.74    5.92
  -1  12 -13   12.63    3.59
   0  12 -13   -0.49    4.54
   1  12 -12  143.60    5.35
   1  12  -3    6.69    5.00
   2  11 -14    6.83    4.78
   2  12 -10   -1.46    5.10
   2  12  -5    1.78    5.48
   3  11 -12   -1.40    5.16
   3  11  -4   31.58    5.13
   4  10 -12   43.57    5.35
   4  10  -5   17.58    4.89
  -2  12 -13   -2.34    3.80
  -1  12  -2   33.61    5.21
  -1  13  -9   88.14    5.74
  -1  13  -8   -3.78    4.98
  -1  13  -7   44.51    5.59
   0  12  -2  161.65    6.57
   0  13  -9    7.97    5.05
   0  13  -8    1.92    4.94
   0  13  -6    1.79    5.62
   1  11  -1  228.06    5.83
   1  12 -13   -2.23    4.19
   2  11  -2    6.21    3.63
   2  12 -11    3.78    5.00
   2  12  -4   39.69    5.37
   3  10 -15    0.38    4.03
   4   9 -15    4.03    4.33
   5   8  -5   32.73    4.83
   5   9 -10  111.15    6.59
   5   9  -9   42.56    5.60
   5   9  -8    7.86    5.46
   5   9  -7  237.10    7.38
  -2  13  -9   16.85    4.55
  -2  13  -8    4.70    4.70
  -2  13  -7   87.97    5.68
  -1  13 -10   -1.04    4.68
  -1  13  -5    7.37    5.09
   0  12 -14    9.21    3.92
   0  13 -10    9.86    5.19
   0  13  -5   25.84    4.41
   0  13  -4   10.12    5.63
   1  12  -2   -2.34    4.71
   1  13  -9   69.00    5.99
   1  13  -8    1.17    5.26
   1  13  -6   -2.38    5.51
   2  11 -15   35.16    3.99
   2  12 -12    0.82    4.76
   2  12  -3   33.44    5.11
   3  11 -13   11.09    4.63
   3  11  -3  103.90    6.00
   3  12  -9   21.10    5.47
   3  12  -7   13.86    5.74
   4  10 -13    3.69    4.46
   4  10  -4   41.06    3.97
   4  11  -8   11.37    5.73
   4  11  -7    2.37    5.30
   5   9  -6   25.48    5.44
  -2  13 -10    3.36    4.50
  -1  12  -1    9.58    5.05
  -1  13 -11   31.43    4.85
  -1  13  -4    1.47    5.03
   0  12  -1    7.01    5.20
   0  13 -11   30.32    4.97
   1  13 -10    2.31    4.82
   1  13  -5   88.84    5.15
   1  13  -4    8.45    5.29
   2  11  -1    7.21    4.32
   3  12 -10  105.12    5.98
   3  12  -6  253.76    6.73
   3  12  -5    6.78    5.56
   4  10  -3   10.03    4.61
   4  11 -10    2.03    5.16
   4  11  -6   57.06    5.89
   5   9  -5  218.65    6.70
  -2  13 -11   21.72    4.36
  -1  13  -3   11.92    5.35
   0  13  -3   38.29    5.61
   1  12  -1   31.04    5.48
   1  13 -11    8.34    4.52
   2  12 -13   -2.97    4.40
   2  12  -2   98.22    6.12
   2  13  -8    7.41    5.16
   2  13  -6    9.28    5.81
   2  13  -5  128.38    6.61
   3  11 -14    2.94    4.37
   3  11  -2   13.44    4.54
   3  12 -11    2.05    4.84
   3  12  -4    4.30    5.13
   4  10 -14   96.04    5.53
   4  11 -11    6.94    4.99
   5  10  -8   19.85    5.55
   5  10  -7    0.26    5.01
   0  13 -12   13.77    3.49
   0  13  -2   -1.25    5.26
   1  13  -3  218.10    6.53
   2  11   0    9.77    4.39
   2  13 -10   32.09    5.12
   2  13  -4    2.91    5.49
   3  12  -3    0.50    4.90
   4  10  -2    0.99    4.32
   4  11 -12   19.37    5.14
   4  11  -4   -0.39    4.65
   5   9  -4   41.71    5.36
   5  10 -10    6.06    5.18
   5  10  -6    5.64    5.19
  -1  13  -2    6.29    5.24
   0  12   0   16.81    4.81
   0  14  -7    8.47    5.16
   1  13 -12    3.79    4.19
   1  13  -2   28.32    5.57
   2  12  -1    9.96    5.19
   2  13 -11   38.55    4.90
   2  13  -3   51.31    5.67
   3  11  -1  100.18    5.95
   3  12 -12    4.91    4.58
   4  12  -8  113.41    6.25
   5  10 -11    5.14    4.92
   5  10  -5   -0.88    5.18
  -1  14  -9    2.06    5.05
  -1  14  -8   -2.66    4.70
  -1  14  -7    2.22    4.57
  -1  14  -6   43.83    5.16
   0  13  -1   66.62    6.19
   0  14  -9   10.99    4.36
   1  12   0    2.27    3.47
   1  14  -8   47.11    5.30
   1  14  -7   -4.58    4.79
   1  14  -6   51.25    5.47
   3  12 -13   14.09    4.36
   3  12  -2   10.17    5.30
   3  13  -9   17.03    4.86
   3  13  -8   27.27    5.82
   3  13  -7  109.26    6.43
   3  13  -5    8.20    5.99
   4  10 -15    2.22    3.77
   4  11 -13    3.73    4.59
   4  12  -9   16.60    5.67
   4  12  -6    7.09    4.03
   4  12  -5   62.82    5.75
   5   9  -3   30.20    4.93
   5  10  -4   99.15    6.14
  -1  13  -1   27.05    5.53
   0  14 -10    6.87    4.67
   0  14  -3    3.76    4.91
   1  13  -1   52.04    6.11
   1  14  -9   13.35    4.76
   1  14  -4    6.48    5.12
   2  12   0  269.38    7.41
   2  13 -12   -3.41    4.11
   2  13  -2    3.01    5.18
   3  11   0   33.99    5.11
   3  13 -10   14.26    4.73
   3  13  -4   29.19    6.09
   4  10  -1   43.85    3.84
   4  11  -2   19.08    4.95
   4  12 -10    4.74    3.79
   4  12  -4   28.32    5.28
   5  11  -9   97.01    6.15
   5  11  -7   23.02    5.84
   5  11  -6   -0.50    5.64
  -1  14 -10   -1.08    3.97
  -1  14  -3    0.11    5.21
   0  12   1   24.25    4.72
   1  12   1   17.77    4.78
   1  14 -10   41.01    5.10
   1  14  -3   27.45    5.62
   2  14  -8   -3.76    5.02
   2  14  -7   18.86    4.92
   2  14  -6    8.23    5.08
   3  12  -1   87.14    6.00
   3  13  -3   45.98    6.23
   4  12 -11   -0.37    4.58
   4  12  -3   -0.20    5.19
   5   9  -2   57.38    5.20
   5  10  -3   43.42    5.76
   5  11 -10    7.89    5.17
   5  11  -5    8.22    5.04
   0  13   0    1.60    3.93
   0  14 -11    0.59    3.61
   0  14  -2    4.34    5.50
   1  13   0   -0.90    5.50
   1  14  -2    3.21    5.18
   2  13  -1    4.49    4.40
   2  14  -9    1.45    4.42
   3  13 -11   16.76    4.59
   3  13  -2   46.28    6.08
   4  11  -1   20.04    4.66
   4  12 -12   14.21    4.42
   5  11 -11   27.79    4.63
   5  11  -4   10.63    5.15
  -1  14  -2  254.35    6.58
   2  12   1   16.01    4.62
   2  14  -3    4.87    4.13
   3  11   1  674.73    9.46
   3  13 -12    2.40    3.84
   3  14  -7    6.74    4.98
   3  14  -6   10.21    5.01
   4  12  -2   11.62    5.30
   4  13  -8   12.82    5.39
   4  13  -7   27.46    4.11
   4  13  -6   -0.96    5.14
   5  10  -2  383.84    8.07
   5  11  -3   62.13    5.82
   0  12   2    4.47    4.64
   0  13   1   82.28    5.96
   0  14  -1    3.91    4.01
   0  15  -7    5.25    4.59
   0  15  -6    0.06    4.61
   0  15  -5   14.92    5.09
   1  12   2  168.22    5.99
   1  13   1  110.38    6.16
   1  14  -1   -1.58    5.73
   1  15  -6    5.98    4.88
   2  13   0    4.86    3.89
   2  14  -2    7.60    5.30
   3  14  -8   38.57    5.40
   3  14  -5    2.46    3.86
   4  11   0    5.84    4.44
   4  13  -9   -0.37    3.72
   4  13  -4   29.57    6.20
   5  12  -9    5.86    5.09
   5  12  -8   -3.73    5.08
   5  12  -7   -3.51    3.95
   5  12  -5    9.99    5.60
  -1  15  -7   81.83    5.19
  -1  15  -6    5.52    4.50
  -1  15  -5   28.36    4.67
   0  15  -8    8.09    4.31
   0  15  -4    2.84    5.04
   1  15  -8   12.29    4.52
   1  15  -7    3.12    4.60
   1  15  -5   10.31    3.94
   1  15  -4    0.76    5.27
   2  14  -1    4.18    5.62
   3  14  -9   -1.20    4.32
   4  12  -1    2.97    3.78
   4  13 -10   12.27    4.69
   4  13  -3   18.30    5.82
   5  10  -1   35.74    5.16
   5  11  -2    6.67    5.08
   5  12 -10    0.19    4.61
   5  12  -4    3.82    5.40
  -1  15  -8   -2.76    4.20
  -1  15  -4   15.51    4.93
  -1  15  -3   43.82    5.36
   0  14   0   18.48    4.27
   0  15  -9   12.28    3.91
   0  15  -3   59.91    4.93
   1  14   0   -0.09    5.83
   1  15  -9   -0.32    3.82
   1  15  -3   34.48    5.40
   2  12   2   26.13    4.50
   2  13   1    1.50    5.21
   2  15  -7   50.15    4.88
   2  15  -6    0.80    4.64
   2  15  -5   41.85    5.25
   2  15  -4    3.50    4.68
   3  12   1  146.53    5.70
   3  13   0   14.71    5.39
   3  14 -10   -1.06    4.23
   3  14  -2  146.98    7.35
   4  13 -11    2.99    4.07
   4  13  -2    3.46    5.32
   5  12  -3    8.27    5.78
   6  10  -4    8.25    5.58
   6  11  -7    8.35    5.50
   0  13   2   -3.41    5.09
   1  13   2    0.31    4.97
   2  14   0  154.02    7.05
   2  15  -8    8.50    4.16
   2  15  -3   14.02    5.47
   4  11   1  169.68    6.14
   4  12   0   16.77    4.21
   4  13  -1   29.43    5.56
   4  14  -7    4.19    4.69
   4  14  -6  116.98    6.26
   4  14  -5    7.26    5.12
   5  11  -1  106.72    6.06
   5  12 -11    4.83    4.28
   5  12  -2  116.17    6.47
   5  13  -6   11.96    5.10
   6  10  -3   45.57    5.66
   6  11  -5    8.09    5.58
   0  12   3   -1.34    3.50
   0  14   1   14.41    5.51
   1  12   3   11.08    4.38
   1  14   1    2.98    5.43
   1  15  -1   42.71    6.38
   2  13   2   14.28    5.06
   2  15  -9    9.56    4.39
   3  12   2   27.40    5.33
   3  13   1  347.40    8.85
   3  14  -1   -1.68    4.25
   3  15  -6    3.04    4.62
   4  14  -4   13.60    4.63
   5  10   0  161.83    5.18
   5  13  -8   25.32    5.06
   5  13  -7   19.17    4.88
   5  13  -5   31.53    5.47
   6  11  -4   13.12    5.68
   2  12   3   20.92    4.51
   2  14   1    3.75    5.09
   3  14   0    1.90    6.01
   3  15  -7   88.49    5.03
   3  15  -4   -0.02    3.82
   3  15  -3   34.95    5.57
   4  12   1   16.43    5.38
   4  13   0    5.85    5.40
   4  14  -9   -1.20    4.04
   4  14  -2    9.59    5.50
   5  11   0   30.59    5.36
   5  12  -1   -1.52    5.39
   5  13  -9   11.44    4.78
   5  13  -3   55.17    5.77
   6  10  -2   -4.48    5.51
   6  11  -3   29.59    5.52
   0  13   3   45.77    5.47
   0  15   0    4.53    5.41
   0  16  -5    1.42    4.30
   0  16  -4   11.46    4.58
   1  13   3   28.71    5.13
   1  14   2   15.35    5.02
   1  15   0   -2.31    5.55
   1  16  -6   44.74    4.59
   1  16  -5    3.22    4.37
   1  16  -4   18.25    4.76
   3  15  -8   -4.30    3.20
   3  15  -2    7.97    5.25
   4  11   2   92.32    5.41
   5  10   1   -1.09    4.45
   5  13 -10    4.11    3.82
   5  13  -2    3.36    5.10
   6  12  -7   52.34    5.52
   6  12  -6    8.68    5.11
   0  14   2   23.28    4.32
   0  16  -7    0.15    3.60
   0  16  -6   28.07    4.20
   0  16  -3    9.40    4.64
   1  12   4   31.53    4.64
   1  16  -7    3.36    4.00
   1  16  -3    5.37    4.74
   2  13   3   -1.45    4.54
   2  14   2  123.71    6.50
   2  16  -5   -1.17    4.69
   2  16  -4   22.86    4.37
   3  12   3   20.36    5.00
   3  13   2   52.87    4.65
   3  14   1   54.04    6.23
   4  13   1   67.68    5.94
   4  14  -1   28.26    5.97
   5  12   0   -2.44    5.31
   6  10  -1   70.89    5.79
   6  11  -2   14.99    5.35
   0  15   1  125.54    6.31
   0  16  -2   32.25    5.25
   1  15   1    8.49    5.64
   1  16  -2    3.26    4.59
   2  16  -7    2.32    3.81
   2  16  -6   39.80    4.62
   2  16  -3   12.32    5.01
   4  12   2   33.13    4.17
   4  14   0    1.13    6.04
   4  15  -7   -3.91    4.12
   4  15  -6   24.59    4.95
   4  15  -5    6.74    4.52
   4  15  -4   11.64    5.04
   4  15  -3    4.81    5.04
   5  11   1   -0.62    3.67
   5  13  -1   22.47    5.24
   5  14  -7    0.27    4.71
   5  14  -6   26.56    4.68
   5  14  -5    7.05    4.79
   5  14  -4    5.01    5.34
   6  12  -3   11.05    5.59
   0  14   3    1.37    5.12
   0  16  -1    0.26    5.28
   1  14   3   44.61    5.81
   1  16  -1    9.52    5.16
   2  12   4   28.76    3.63
   2  15   1    9.53    3.96
   2  16  -2    5.36    4.47
   3  13   3  189.47    7.01
   3  14   2   17.84    5.49
   3  15   0   -0.31    5.54
   4  15  -8   10.85    3.79
   4  15  -2    7.69    5.15
   5  10   2   13.09    4.35
   5  12   1   10.23    5.31
   5  13   0   23.74    5.25
   5  14  -8    5.56    4.16
   5  14  -3   37.45    5.30
   6   9   0    5.51    4.89
   6  11  -1    1.93    5.27
   6  12  -2   26.04    5.64
   0  13   4   12.40    4.97
   0  15   2    2.70    5.15
   1  13   4    3.53    3.84
   1  15   2   29.17    5.76
   1  16   0   18.93    5.35
   2  14   3    6.43    5.09
   2  16  -1   -2.28    4.79
   3  15   1  158.40    7.49
   3  16  -6    5.85    3.99
   3  16  -5   -1.36    4.14
   3  16  -4   20.84    3.83
   3  16  -3    5.52    4.75
   4  12   3  182.25    7.24
   4  13   2    0.11    5.13
   4  14   1  142.58    7.47
   4  15  -1   74.95    6.11
   5  11   2   12.65    4.46
   6  10   0    5.64    4.60
   6  13  -7   31.62    4.84
   6  13  -6    7.42    4.87
   6  13  -5   25.22    5.00
   6  13  -4    3.25    5.25
   0  16   0    4.29    4.71
   2  13   4   84.54    4.79
   2  15   2   21.21    5.38
   2  16   0   63.46    5.81
   3  12   4   85.67    4.58
   3  16  -2   32.18    4.28
   3  16  -1    0.28    4.81
   5  13   1  207.81    7.04
   6  11   0   45.20    5.68
   6  12  -1   -0.94    5.07
   6  13  -8   27.53    4.41
   6  13  -3   39.36    5.58
  -2   8  -1   29.46    2.76
  -2   9  -2  136.74    4.39
  -1   8   0  105.70    3.21
  -1  10  -2  211.76    5.13
  -1  11  -4   48.87    4.61
   0   9   0    3.27    2.98
   0  10  -1   29.09    3.83
   1   8   1    9.08    2.58
   1  11  -2    3.70    4.20
   2   8   1  129.96    3.76
   2  11  -2   11.27    4.23
   5   8  -1    2.20    3.24
   5  10  -3   48.21    4.92
  -2   5   0    0.28    1.22
  -1   9  -1  262.26    4.93
   0   7   1    5.85    2.07
   1  10  -1   44.70    3.67
   3   7   1  318.15    4.35
   3   9   0   89.00    3.44
   3  10  -1    3.79    2.56
   3  11  -3  106.39    6.01
   4   8   0    8.87    2.39
   4   9  -1  117.54    4.49
   4  10  -2    1.72    4.42
   4  11  -4    3.28    4.84
   5   9  -2   57.14    4.38
  -2   4   0  972.08    4.29
  -1  11  -5    1.42    3.26
   1   9   0    1.20    2.06
   1  11  -3  172.31    5.87
   2   7   1  118.43    3.11
   2  10  -1    4.78    2.64
   2  11  -3    4.52    4.37
   3   6   1   77.96    2.59
   5   7  -1  118.03    3.99
   5  10  -4   92.76    4.61
  -1   7   0   -1.33    2.07
  -1  10  -3    3.45    3.60
   0   6   1    0.76    1.07
   0   8   0   28.03    2.73
   0  10  -2    5.84    3.54
   0  11  -4   13.17    3.38
   1   7   1 1386.76    7.66
   3   4   1    2.79    1.31
   3   5   1  720.17    4.97
   3  10  -2  461.80    7.43
   3  11  -4   27.53    5.29
   4  10  -3   14.19    4.47
   5   8  -2  100.83    4.15
   5   9  -3   36.20    4.25
   5  10  -5    0.78    4.70
  -1   9  -2   15.20    3.47
   0   3   1    3.29    0.61
   0   5   1  710.03    4.45
   0   9  -1   30.43    3.33
   0  11  -5    5.92    4.68
   1  10  -2  170.40    5.23
   1  11  -4    9.61    4.74
   2   6   1    6.35    1.86
   2  10  -2  437.89    7.00
   2  11  -4   -4.93    4.89
   3   9  -1   19.95    3.32
   3  11  -5   -1.98    4.87
   4   6   0   29.22    2.48
   4   8  -1   20.85    3.41
   4   9  -2    5.47    3.87
   5   6  -1    9.44    2.85
  -1   8  -1    9.30    1.87
  -1  10  -4   11.43    3.96
   0   4   1  205.27    2.49
   0  10  -3   15.52    3.73
   0  11  -6    2.57    4.69
   1   6   1   39.95    1.70
   1   8   0  188.06    3.95
   1   9  -1  347.67    5.59
   1  11  -5   16.20    4.97
   2   3   1  436.54    2.89
   2  11  -5   34.14    5.32
   3  10  -3   71.61    4.88
   4  10  -4   43.93    4.86
   5   9  -4   46.60    4.73
  -2   6  -1    3.05    1.82
   0   7   0   50.18    2.49
   1   3   1  471.17    2.86
   1  11  -6    0.60    4.60
   2   5   1 1469.67    6.43
   2  10  -3   -0.04    3.43
   2  11  -6    0.20    5.06
   3   7   0  107.16    3.39
   4   3   0    7.14    1.22
   4   4   0  409.79    3.75
   4   5   0  149.38    3.13
   4  10  -5   14.09    4.68
   5   7  -2    5.72    3.15
   5   8  -3    2.14    3.54
  -1   9  -3  373.01    6.05
  -1  10  -5    6.49    4.03
   0   9  -2    7.98    3.28
   0  10  -4   43.65    4.33
   1   4   1   90.84    1.85
   1  10  -3   -1.33    2.74
   3   8  -1   -1.68    2.88
   3   9  -2  170.84    5.11
   4   9  -3  190.92    5.74
   4  10  -6  330.43    7.40
   5   9  -5  220.52    6.33
  -2   7  -2   18.77    2.52
  -1   7  -1  529.91    5.15
   0   8  -1    6.92    2.04
   1   7   0  156.46    3.62
   1   9  -2   59.55    3.85
   1  10  -4    4.13    3.61
   2   7   0  221.90    3.77
   2  10  -4  109.90    5.14
   3   6   0  141.80    3.04
   4   8  -2   92.58    3.53
   5   9  -6   26.47    4.89
  -1  10  -7   16.95    4.72
   0  10  -5    1.92    4.16
   3   9  -3  194.73    5.32
   3  10  -5    3.21    3.56
   4   9  -4    4.62    3.97
   5   7  -3   73.75    3.82
   5   8  -4  154.55    5.12
  -2   5  -1 1045.40    5.43
  -1   9  -4   83.53    4.20
   0   6   0 1066.22    5.98
   0   9  -3  219.48    5.06
   0  10  -6  207.98    6.16
   1  10  -5   -0.82    4.40
   2   6   0 1032.37    6.35
   2  10  -5    4.10    4.32
   3   7  -1    6.12    2.55
   3   8  -2   34.80    3.25
   3  10  -6    4.04    4.55
   4   6  -1   30.68    2.05
   4   8  -3  155.73    5.11
  -2   8  -4  147.98    4.10
   0  10  -7    3.93    4.33
   1   6   0  557.33    4.75
   1   9  -3  269.62    5.35
   1  10  -6    3.48    4.44
   2  10  -6   10.80    4.97
   4   7  -2  105.49    3.98
   5   5  -2  110.91    3.42
   5   8  -5   29.68    3.38
  -2   7  -3  276.55    4.19
  -1   9  -5   -0.81    3.46
   0   9  -4   24.14    3.90
   0  10  -8   80.15    4.58
   1  10  -8    4.10    4.25
   1  10  -7    1.01    4.59
   2   7  -1   90.55    3.25
   2   8  -2 1388.47    9.54
   2  10  -7   14.46    4.57
   3   2   0   77.90    1.33
   3   4   0   11.08    1.33
   4   5  -1  943.95    6.24
   4   9  -6   41.56    4.58
   5   6  -3   25.56    3.10
   5   7  -4    4.15    3.35
   5   8  -6  144.75    5.54
  -2   4  -1   55.03    1.56
  -2   6  -2  200.77    3.27
  -2   8  -5   24.08    3.49
  -1   7  -2    3.89    2.29
  -1   9  -6   56.26    4.29
   0   5   0  103.54    1.96
   1   7  -1  285.87    3.90
   1   9  -4   25.67    3.69
   2   9  -4    8.36    3.61
   3   6  -1   28.78    2.37
   3   8  -3   41.23    3.53
   3   9  -5   39.41    4.22
   4   8  -4    0.60    3.46
   5   8  -7   31.19    4.83
  -1   9  -7  104.14    4.92
   0   8  -3   -0.68    2.87
   0   9  -5   58.86    4.12
   2   9  -5   19.82    3.58
   3   9  -6    2.97    4.30
   4   6  -2  242.76    4.14
   5   7  -5    9.04    3.45
   5   8  -8   51.14    5.01
  -1   8  -4   68.17    3.71
  -1   9  -9   31.87    4.77
  -1   9  -8   51.49    4.93
   0   9  -6    3.56    3.53
   1   8  -3    4.77    2.97
   1   9  -5   56.73    4.19
   2   8  -3    0.48    3.03
   3   9  -7  212.21    6.49
   4   8  -5    8.34    2.55
   5   5  -3  161.81    3.90
  -2   7  -4   44.15    3.07
   0   4   0 6503.55   11.30
   0   7  -2    4.15    2.22
   0   9  -7   10.83    4.12
   1   9  -6   12.55    4.24
   2   7  -2   59.02    3.15
   2   9  -6   13.49    3.82
   3   8  -4   68.36    3.14
   3   9  -8   14.24    4.80
   4   8  -6   76.78    4.49
   5   6  -4  100.03    3.16
   5   7  -6   93.39    4.64
  -2   5  -2   30.60    1.72
  -1   7  -3  160.28    3.61
  -1   8  -5    1.23    3.37
   0   8  -4    2.73    3.17
   0   9  -9    2.95    4.39
   0   9  -8   -6.66    4.41
   1   4   0 5768.05   11.06
   1   6  -1   22.27    1.60
   1   7  -2   33.64    2.20
   1   9  -7   28.29    4.54
   2   8  -4   21.79    3.55
   2   9  -9    3.18    4.51
   2   9  -8   -0.65    4.70
   2   9  -7  242.01    5.50
   3   5  -1   76.85    1.97
   4   5  -2   41.78    2.72
   4   7  -4   -2.01    3.09
   4   8  -7   43.64    4.58
   5   7  -7   90.72    5.03
  -2   6  -3    6.68    2.17
  -1   6  -2 1137.26    6.72
   0   3   0  171.62    1.89
   1   8  -4  360.72    5.64
   1   9  -9   18.87    4.78
   1   9  -8   -3.11    4.25
   3   6  -2   96.06    2.99
   3   8  -5   16.61    2.80
   4   8  -9   45.34    4.99
   4   8  -8   83.82    5.18
   5   4  -3   88.79    3.04
   5   6  -5    0.08    3.27
   5   7  -8   77.55    5.38
  -1   8  -6  441.34    6.37
   0   7  -3  114.74    3.28
   0   8  -5   22.49    3.53
   3   8  -6  783.30    8.63
   4   7  -5  254.84    5.32
  -1   8  -7   10.90    3.53
   0   5  -1    9.20    1.51
   1   3   0   16.91    0.87
   1   8  -5   -1.07    3.11
   2   5  -1  265.42    2.98
   2   6  -2  473.66    4.91
   3   4  -1    2.29    1.05
   3   7  -4    2.31    2.86
   3   8  -7   30.86    4.24
   4   4  -2  259.29    3.39
   4   7  -6   11.36    3.27
   5   6  -6  102.41    4.21
  -2   7  -6   -1.04    2.94
  -1   4  -1    2.34    1.13
  -1   8 -11   48.81    5.02
  -1   8 -10  122.64    5.27
  -1   8  -9   27.53    4.32
  -1   8  -8  174.16    5.34
   0   6  -2 1686.08    7.83
   0   8  -6    5.81    3.37
   1   6  -2  259.84    3.73
   1   8  -6  192.94    4.83
   3   8 -10   22.23    4.99
   3   8  -9   -2.60    4.61
   3   8  -8  291.31    5.98
   4   5  -3    7.60    2.58
   4   6  -4 1004.49    7.85
  -2   6  -4  286.23    3.98
  -1   6  -3    0.13    2.02
   0   8  -7   25.19    3.88
   1   8  -7    4.52    3.29
   2   7  -4   28.94    3.20
   2   8  -8   61.71    4.21
   2   8  -7    3.93    3.38
   3   5  -2   -0.42    1.80
   3   6  -3    6.51    1.81
   3   7  -5  210.10    4.74
   4   7  -8    4.87    3.73
   4   7  -7   13.28    3.43
   5   4  -4  775.36    6.12
   5   5  -5   23.34    3.06
   5   6  -7    2.95    2.50
  -2   4  -2  144.29    2.05
  -2   5  -3   44.49    1.87
  -2   7  -7   24.31    3.34
   0   8 -11    0.87    4.45
   0   8 -10   17.83    4.50
   0   8  -9   -3.07    4.10
   0   8  -8  225.07    5.59
   1   8 -10   48.52    5.14
   1   8  -9   -0.47    4.26
   1   8  -8   80.97    4.62
   2   8 -10   55.08    4.21
   2   8  -9    9.49    4.21
   4   3  -2  402.00    3.78
   4   6  -5   -0.48    2.89
   4   7 -10    2.19    4.54
   4   7  -9  342.54    6.90
   5   6 -10    0.17    4.44
   5   6  -9  107.33    5.47
   5   6  -8  168.90    4.60
  -2   7  -8   37.37    3.73
   2   6  -3  103.23    3.30
   2   7  -5   58.31    3.44
   3   7  -6   36.65    3.51
   5   5  -6   16.64    3.02
  -2   6  -5   96.88    3.18
  -1   7  -6   11.18    2.25
   0   4  -1   21.50    1.03
   0   6  -3  216.04    3.38
   0   7  -5   24.34    2.39
   1   6  -3   26.49    2.43
   2   5  -2   49.42    2.24
   3   7  -7  113.92    4.54
   4   4  -3   17.52    2.09
   4   5  -4  244.41    4.22
   4   6  -6   19.62    3.19
  -1   3  -1 1507.07    4.67
  -1   6  -4  279.25    4.03
  -1   7  -7   94.71    4.02
   0   7  -6    3.28    2.95
   1   5  -2    8.53    1.67
   2   7  -6    0.92    3.02
   3   2  -1   11.55    0.98
   3   4  -2   99.01    2.25
   3   5  -3  273.65    3.77
   3   7 -10    7.90    4.45
   3   7  -9  104.40    5.17
   3   7  -8    4.98    2.57
   4   2  -2   28.93    1.33
   4   6  -7   16.18    3.16
   5   5  -7    5.72    3.22
  -1   7 -12   26.18    3.71
  -1   2 -13    2.09    3.03
   0   1 -17   24.69    4.88
   0   3 -11  134.97    4.19
   2   2 -16   14.11    4.97
   2   3 -13   25.26    4.35
   4   3 -12    0.19    3.17
   5   3 -10   10.31    2.73
   5   3  -5   28.61    2.59
   0   2 -15   13.69    4.39
   1   2 -16   17.86    5.22
   1   3 -13   57.80    4.44
   2   4  -8 1963.23   10.54
   3   4  -9    2.05    2.88
   3   4  -8   61.49    3.39
   4   3 -13  385.13    7.77
   4   3  -3  687.16    4.77
   5   3 -11  121.18    4.56
  -1   2 -14   60.79    4.06
  -1   2  -4  185.54    2.06
   0   3 -12   27.18    3.41
   2   3 -14   29.11    3.82
   2   4 -10    3.07    3.21
   2   4  -9   61.05    2.86
   2   4  -6   16.49    2.36
   3   4 -10   62.29    3.91
   3   4  -6    2.81    1.60
   4   4  -8   -1.61    3.17
   4   4  -7    1.65    2.95
   5   3 -12   18.06    5.01
   5   3  -4  314.81    4.19
  -2   2 -10 1023.95    6.99
  -2   2  -9   15.12    2.12
  -2   2  -8 1174.48    6.39
  -1   3  -9   12.35    2.69
  -1   3  -8    1.73    1.99
   0   2 -16   51.00    5.17
   0   2  -2 2506.94    5.88
   0   3 -13  393.05    6.70
   0   3  -4    4.74    1.39
   1   3 -14   32.44    4.58
   1   4  -9  144.76    4.08
   2   4 -11   11.68    3.49
   2   4  -5   13.25    2.13
   3   3  -2   39.64    1.65
   3   4  -5   81.60    2.42
   4   4 -10   11.45    3.90
   4   4  -9   70.71    3.36
   5   3 -13  297.22    7.50
   6   3 -10   97.28    5.24
   6   3  -9   41.19    4.30
  -2   2  -7   10.50    1.63
  -1   3  -7    3.06    1.84
   1   4 -11   23.92    3.59
   1   4  -6 1288.53    7.25
   2   4 -12  776.23    9.08
   3   4 -12   57.15    4.73
   3   4  -4   76.01    2.53
   4   4 -11   44.23    4.88
   4   4  -5   81.89    3.02
   6   3 -11    5.38    4.40
  -1   3 -11  189.99    3.83
  -1   3  -6   92.52    2.33
   0   3 -14   -3.12    4.30
   1   3 -15  137.49    5.89
   1   4  -5   21.67    2.03
   2   4  -4  652.68    4.98
   4   3  -2  412.72    3.85
   4   4 -12   25.81    5.05
   5   4 -10   94.17    4.90
   5   4  -8  142.29    4.46
   5   4  -7   39.57    3.35
   5   4  -6  260.45    4.55
   6   3 -12   39.49    5.51
  -2   2  -6   45.64    1.57
  -1   3 -12   50.47    3.70
   0   4 -10  163.20    4.30
   0   4  -9   24.85    3.08
   0   4  -7   49.23    2.65
   2   4 -13    1.79    4.48
   3   4 -13    3.75    4.39
   4   4  -4    9.74    2.20
   5   4 -11   23.49    4.89
  -1   2  -3    1.22    0.84
  -1   3 -13   87.38    4.22
   0   3 -15   36.61    4.93
   0   3  -3  298.60    2.77
   0   4 -11    2.17    3.16
   0   4  -6  138.62    3.00
   1   3  -2  367.58    2.90
   1   4 -13    1.76    4.34
   1   4  -4  311.14    3.52
   2   4 -14  163.26    6.31
   3   4  -3   99.83    2.51
   4   4 -13   53.79    4.45
   5   4 -12   13.98    4.92
  -1   3  -5  632.78    4.31
   0   4 -12  152.29    4.86
   2   4  -3   34.82    1.51
   2   5 -10    1.74    3.20
   2   5  -9   54.09    3.67
   3   5 -10    7.39    3.49
   3   5  -9    3.67    2.40
   3   5  -8    5.36    2.10
   3   5  -7   78.37    3.34
   4   4  -3   19.35    2.12
   4   5  -8    1.66    3.22
   6   4  -9   14.41    4.29
  -1   3 -14    1.09    4.17
   0   4 -13    2.06    3.99
   0   4  -5    1.65    1.67
   1   4 -14   13.31    3.34
   2   3  -1 1399.93    5.20
   3   5 -11   10.04    4.02
   4   5 -10    4.73    4.32
   4   5  -9   45.23    3.23
   4   5  -7  150.66    3.78
   4   5  -6   24.28    2.99
   5   4  -4  808.05    6.23
   6   4 -10  252.17    6.56
  -2   2  -5   11.60    1.14
  -2   3  -9  233.74    3.96
   1   5 -10   12.79    3.56
   1   5  -9  599.95    6.41
   1   5  -8    1.20    1.91
   2   5 -12   15.08    4.80
   2   5  -5   84.83    3.03
   3   5 -12   36.23    5.05
   3   5  -5  128.94    2.89
   4   3  -1  240.00    2.63
   4   5 -11  144.94    5.91
   6   4 -11    2.20    3.63
  -1   3  -4   34.62    1.51
  -1   4 -11    6.45    3.21
  -1   4 -10   77.41    3.52
  -1   4  -8  269.94    4.11
   0   4 -14   81.79    5.14
   1   4 -15    4.52    3.48
   1   5  -6    2.67    2.48
   3   4  -2   99.32    2.21
   3   5 -13   65.70    5.75
   3   5  -4    2.58    2.19
   4   5 -12    2.27    4.92
   5   4  -3   96.91    2.99
   5   5 -10    2.09    4.54
   5   5  -9  107.88    4.34
   5   5  -8    2.85    2.58
   5   5  -7    4.92    3.41
  -2   3  -7  146.55    2.88
  -1   4 -12  230.67    5.23
  -1   4  -7    1.42    1.44
   0   5  -9  142.71    4.11
   1   5 -12    3.90    3.17
   1   5  -5   41.84    2.47
   2   4  -2  590.65    4.07
   2   5 -13   12.20    3.69
   2   5  -4    1.18    2.17
   4   4  -2  273.70    3.40
   4   5  -4  249.44    4.24
   5   5 -11  325.87    7.25
   5   5  -6   15.55    2.35
  -1   4 -13    9.89    4.20
  -1   4  -6    4.33    1.96
   0   3  -2   91.22    1.71
   0   4 -15    9.15    4.67
   0   5 -11  144.96    4.71
   0   5 -10    3.57    3.08
   0   5  -8   60.98    2.72
   1   5 -13  658.07    8.89
   5   5  -5   25.74    3.11
   0   5 -12   43.71    4.44
   0   5  -6   11.05    2.32
   1   3  -1 3929.80    8.15
   1   5 -14   27.34    4.76
   1   5  -4   -0.29    2.02
   2   6 -10  302.44    6.21
   2   6  -9   80.34    4.19
   3   5  -3  276.07    3.69
   3   6 -10   24.40    4.08
   3   6  -9    1.99    2.57
   3   6  -8  163.94    4.07
   3   6  -7   11.89    3.19
   4   6  -9   -0.37    4.10
   4   6  -8    3.16    3.70
   6   5 -10   46.72    5.24
   6   5  -9   39.65    4.65
  -2   2  -4  564.03    3.18
  -1   4  -5   27.13    1.90
   0   5 -13    1.74    4.19
   2   5  -3  756.90    5.32
   2   6 -11   36.38    4.71
   3   6  -6   14.96    2.13
   4   5  -3   10.73    2.57
   4   6 -11    9.54    4.62
   4   6 -10    1.11    4.42
   4   6  -7   18.56    2.53
   4   6  -6   23.02    3.23
  -1   3  -3  525.19    3.37
   0   5  -5  409.82    4.44
   1   6  -8   66.84    3.52
   1   6  -7   40.96    3.15
   2   6 -12   38.08    5.06
   3   4  -1    0.82    1.32
   3   6 -12  396.45    8.01
   3   6  -5   15.45    2.91
   5   6  -9  111.31    5.63
   5   6  -8  173.75    5.43
  -1   5 -11  117.16    4.32
  -1   5  -9   23.80    3.32
   0   5 -14   -0.56    4.51
   1   6 -11   -2.04    3.03
   1   6  -6   29.85    2.94
   3   5  -2    0.05    1.82
   4   4  -1   28.73    1.66
   4   6  -5    3.49    1.95
   5   5  -3  161.65    3.72
   5   6 -10   -1.36    3.33
   5   6  -7    0.88    2.51
   5   6  -6  104.26    3.99
  -2   3  -5  524.31    3.84
  -2   4  -8  252.18    3.99
  -1   5 -12    4.90    3.90
   1   6 -12  143.03    4.75
   2   3   0  246.88    2.28
   2   5  -2   53.40    2.12
   2   6  -4   24.55    2.50
   4   5  -2   42.21    2.42
   4   6  -4 1005.15    7.63
  -2   4  -7  116.17    2.95
  -1   4  -4  200.56    2.56
  -1   5 -13  311.51    6.67
   0   5  -4   68.32    2.13
   0   6 -11   12.01    3.98
   0   6  -9    0.08    2.34
   0   6  -8    8.93    3.13
   0   6  -7   94.42    3.64
   1   6 -13    2.70    4.35
   3   7  -9  101.02    4.94
   3   7  -8   -3.23    3.73
   4   3   0    7.58    1.06
   5   6  -5    0.96    2.25
   6   6  -9    2.83    4.57
  -1   5  -6    5.43    2.28
   0   6 -12   92.76    5.16
   2   7 -10    4.44    4.24
   2   7  -9  440.67    6.93
   2   7  -8   50.75    3.98
   2   7  -7  356.53    5.90
   3   6  -3    4.87    2.22
   3   7 -11  100.30    5.69
   3   7 -10    4.98    4.46
   3   7  -7  121.09    3.78
   3   7  -6   38.11    3.68
   4   7 -10    7.25    4.43
   4   7  -9  347.27    6.98
   4   7  -8    1.90    3.97
   4   7  -7   13.40    3.49
   5   6  -4  100.95    3.63
  -2   4  -6 1702.58    7.75
   0   3  -1 2039.38    5.76
   0   6 -13    4.93    4.49
   1   4  -1    7.43    0.99
   1   5  -2    7.95    1.76
   1   6  -4  464.74    4.73
   2   7 -11  325.50    7.38
   2   7  -6    3.58    3.03
   4   7  -6   13.04    3.37
   5   5  -2  114.10    3.26
  -1   5  -5  132.36    2.92
   0   5  -3  557.09    4.55
   0   6  -5   -1.25    2.35
   1   7 -10   -2.04    4.25
   1   7  -9  131.12    3.96
   1   7  -8    9.36    2.48
   1   7  -7  308.49    5.44
   2   7  -5   55.54    3.27
   3   5  -1   77.08    2.14
   3   7  -5  209.62    4.18
   4   7  -5  266.85    5.09
   5   7  -9   77.53    4.18
   5   7  -8   75.52    4.14
   5   7  -7   92.61    4.72
  -2   3  -4   21.25    1.35
  -2   5  -9   64.81    3.43
  -1   4  -3    0.23    1.28
  -1   6 -11    5.78    3.89
  -1   6 -10  103.27    4.40
  -1   6  -9   12.68    3.20
  -1   6  -8  622.05    6.72
   1   7 -12    3.98    4.53
   1   7  -6    9.78    3.05
   2   5  -1  267.95    3.19
   3   4   0   10.16    1.22
   3   6  -2   92.48    2.78
   4   5  -1  940.24    5.82
   5   7  -6   88.32    4.53
  -2   2  -3    0.87    0.74
  -1   6 -12  209.81    6.26
  -1   6  -7  158.91    4.09
   0   7  -9    4.23    3.38
   1   3   0   18.35    0.84
   1   7  -5  150.50    4.03
   2   6  -2  467.08    4.78
   2   7  -4   24.15    3.00
   4   6  -2  238.09    4.10
   4   7  -4    2.00    2.92
   5   7  -5    6.56    3.49
  -2   5  -7  263.02    4.18
  -1   5  -4   23.85    2.02
   0   6  -4    1.55    1.65
   0   7 -11    9.84    4.44
   0   7 -10    2.37    2.96
   0   7  -8   45.70    2.98
   0   7  -7  190.05    4.82
   2   8  -9   14.01    4.15
   3   8 -10   23.37    4.84
   3   8  -9    1.10    4.69
   3   8  -8  283.64    6.75
   3   8  -7   36.00    4.21
   4   8  -9   48.30    5.18
   4   8  -8   94.62    5.13
   0   5  -2   19.55    1.87
   0   7 -12   28.13    4.81
   0   7  -6    3.30    3.10
   2   8 -10   61.37    5.06
   2   8  -8   59.98    3.58
   3   8  -6  751.61    8.54
   4   7  -3  379.00    5.39
   4   8  -7   52.30    3.59
   4   8  -6   76.34    4.56
   5   7  -4    5.82    3.10
   1   6  -2  275.44    3.56
   2   8  -6  173.55    4.32
  -2   0 -10  176.73    3.26
  -2   0  -9   72.25    2.24
  -2   0  -8  528.08    3.88
   0   2 -13   36.21    3.87
   0   3  -5  447.29    3.74
   1   1 -17   31.18    5.06
   1   2 -15    2.04    4.41
   1   4  -5   19.10    2.00
   2   4  -2  587.61    4.02
   3   5  -9    4.77    2.51
   3   5  -4    3.18    2.11
   4   4 -13   45.20    5.50
   5   5 -10    4.81    4.65
   6   5  -9   43.57    4.88
  -1   1 -12   58.41    3.38
  -1   1  -4   28.00    1.11
   0   1 -15  188.54    5.77
   0   3  -7  826.54    5.92
   0   3  -6  171.60    2.74
   1   3 -12   10.50    3.58
   1   4  -7   40.85    2.08
   2   2 -16   12.78    4.67
   2   3 -14   29.79    3.79
   2   4 -11   10.76    3.36
   3   4 -12   61.74    4.64
   3   5  -8    1.48    2.33
   3   5  -5  136.60    3.49
   4   5  -9   56.81    4.19
   4   5  -3   10.14    2.18
   5   5  -9  115.85    5.23
   6   5  -8  167.73    5.51
   0   2 -12  287.03    5.16
   1   3  -2  415.64    3.13
   2   4 -10    2.68    3.14
   3   4  -1    1.75    1.18
   4   4 -12   32.47    4.79
   4   5  -8    4.51    3.33
   4   5  -4  231.08    4.08
   5   4 -12   13.68    4.73
   5   5  -8   -0.56    3.64
  -1   1 -11   80.29    3.36
   0   0 -16   68.81    4.73
   1   1 -16   -2.33    4.19
   1   2 -14   22.30    3.99
   1   3 -11  398.64    6.03
   2   3 -13   27.73    4.33
   2   4  -9   61.04    3.38
   2   4  -3   36.94    1.79
   3   3 -14   12.33    3.75
   3   4 -11   16.19    3.76
   4   5  -7  146.90    3.70
   4   5  -6   19.39    2.82
   5   5  -6   16.92    3.22
   6   4 -11    1.57    4.98
  -1   1 -10   40.61    2.77
   0   1 -14    3.61    2.47
   0   2 -11   97.10    3.83
   0   2  -3  199.82    2.16
   2   2 -15    3.73    3.34
   2   4  -8 1992.41   10.60
   4   3 -14   -0.07    4.76
   4   4 -11   47.40    4.72
   5   4 -11   26.48    4.58
  -1   0 -13   35.10    3.26
  -1   1  -9   29.54    2.00
  -1   1  -5  255.11    2.27
   1   0 -17    7.44    4.67
   1   2 -13    3.87    3.47
   1   3 -10   16.96    2.19
   2   3 -12   -1.15    3.39
   2   4  -6   20.10    2.33
   2   4  -5   14.56    2.06
   2   4  -4  620.67    4.57
   3   3 -13  233.57    6.24
   3   4 -10   59.57    2.99
   4   4  -1   30.94    1.94
  -1   1  -8    9.05    1.66
  -1   1  -6   41.25    1.54
   0   0 -15   72.86    4.61
   0   1 -13  452.57    6.38
   1   1 -15   25.88    3.40
   2   1 -16   20.81    4.78
   2   2 -14  224.54    6.17
   3   2 -15   27.14    4.00
   3   4  -9    2.53    3.02
   3   4  -2   95.58    1.82
   4   3 -13  366.89    7.99
   4   4 -10    7.24    3.97
   5   3 -13  300.52    7.27
   5   4 -10   94.19    5.07
   6   4  -9   10.25    4.42
  -1   1  -7  314.48    2.98
   0   2  -9   72.94    2.74
   0   2  -4  737.38    3.95
   1   2 -12    8.83    3.22
   1   3  -8    9.14    2.42
   2   3 -11   16.87    3.38
   2   3  -1 1388.17    4.84
   3   3 -12   57.62    4.54
   3   4  -8   55.24    3.33
   4   4  -9   62.03    4.02
  -2  -1  -9    3.65    1.48
  -2  -1  -8   32.87    1.64
  -2  -1  -7   81.53    1.48
   0  -1 -16    1.74    3.80
   0   1 -12    3.35    2.70
   0   2  -8  346.24    4.08
   0   2  -5   19.06    1.48
   1   0 -16   19.45    4.54
   1   1 -14    1.15    3.48
   1   3  -7  945.32    6.45
   1   3  -6   10.09    1.94
   1   3  -5  143.33    2.57
   2   0 -17    2.53    4.60
   3   1 -16   40.17    5.66
   3   2 -14   94.41    5.43
   3   4  -3   85.73    1.97
   4   3 -12    1.05    4.37
   4   4  -2  271.13    3.21
   5   3 -12   18.95    4.75
   5   4  -9   22.61    3.00
   6   4  -8   62.92    4.38
  -1   0 -11   81.20    2.98
   0   0 -14  111.76    4.28
   0   2  -7   77.73    2.00
   0   2  -6  346.50    3.42
   1   2 -11    8.50    2.94
   2   1 -15    3.23    4.39
   2   3 -10    5.36    2.25
   3   3 -11  349.92    6.15
   3   3   0   55.80    1.27
   3   4  -6   -0.02    1.60
   3   4  -4   76.89    2.02
   4   2 -14  165.48    6.22
   4   4  -8    1.78    2.27
   5   4  -8  139.66    4.69
   6   3 -11    3.65    4.37
   6   4  -7   19.33    3.55
   1  -1 -17  127.69    5.51
   4   3 -11  167.57    5.35
   4   4  -7    2.57    2.11
   4   4  -3   18.04    1.97
   5   3 -11  119.19    5.42
   5   4  -7   35.88    3.40
   5   4  -3   87.24    2.80
   1   0 -15   12.89    4.07
   1   1 -13  109.70    4.22
   2   0 -16    9.34    4.45
   2   2 -12  207.66    5.12
   3   1 -15   15.16    4.92
   3   2 -13   11.05    3.81
   3   3 -10   21.09    3.40
   4   4  -5   81.48    2.95
   4   4  -4    8.14    1.63
   5   4  -6  265.32    4.24
   5   4  -4  798.12    6.22
   6   3 -10   96.63    5.26
   0  -1 -15   31.73    3.67
   0   0 -13    6.57    3.17
   0   1 -10   29.61    2.38
   2   1 -14    2.11    3.64
   4   2 -13   30.42    4.67
   4   3 -10    7.14    3.72
   5   2 -13   25.54    3.96
   5   3 -10   11.26    3.92
  -1   0  -9   42.29    2.08
   1  -1 -16   59.40    4.70
   1   2  -9   38.00    2.78
   2  -1 -17   50.98    4.80
   2   2 -11    1.54    3.06
   2   3  -7  255.74    3.58
   2   3  -6    7.61    2.04
   2   3  -3   20.71    1.37
   3   0 -16   49.52    5.45
   3   3  -9    2.21    2.84
   6   2 -12  387.53    7.82
   6   3  -9   36.84    4.62
  -1  -1 -12   64.19    3.09
   0   1  -9  802.70    5.87
   1   0 -14   35.51    3.55
   1   1 -12   21.93    2.40
   1   2  -2    8.63    0.92
   2   0 -15   19.64    4.46
   2   1 -13  136.80    4.70
   2   3  -5  324.96    3.59
   2   3  -4   46.22    1.57
   3   1 -14   78.29    5.03
   4   2 -12    1.67    3.99
   4   3  -9   86.58    4.15
   5   1 -14   22.63    5.22
   5   2 -12  265.63    6.69
   5   3  -9   11.26    3.56
   6   3  -8    5.71    3.52
  -1   0  -8  694.82    4.42
   0  -1 -14   12.48    3.33
   1  -2 -17    4.02    3.19
   3   2 -11   59.59    3.78
   4   1 -14   27.79    3.74
   6   2 -11    3.38    4.66
   7   2 -10   28.31    3.81
  -1  -1 -11  323.50    4.18
  -1   0  -7    1.35    1.17
  -1   0  -6  296.53    2.53
  -1   0  -5   52.52    1.29
   0   1  -8    5.78    1.60
   1  -1 -15  124.91    4.69
   1   1 -11   30.80    3.16
   1   2  -7   21.24    1.97
   1   2  -3  366.86    2.85
   2  -1 -16   62.85    5.02
   3   0 -15    0.36    4.71
   3   3  -7    6.70    1.71
   3   3  -2   39.82    1.45
   4   3  -8   59.84    2.90
   5   2 -11   27.72    4.45
   5   3  -8  162.11    4.11
   6   1 -13   64.33    5.47
   6   3  -7   64.46    3.75
   0  -2 -15    4.26    3.38
   0   0 -11    3.25    2.42
   0   1  -7  193.95    2.75
   0   1  -3  916.42    3.46
   1   0 -13   41.72    3.73
   1   2  -6  278.60    3.26
   2   0 -14   73.34    4.36
   2   1 -12   26.09    3.33
   3   1 -13  365.96    6.06
   3   3  -6   36.45    2.33
   3   3  -5   70.09    2.34
   3   3  -3  124.41    2.24
   4   0 -15   16.93    5.02
   4   1 -13  200.52    6.01
   4   2 -11  109.00    4.07
   4   3  -1  236.33    2.51
   5   1 -13   18.20    5.03
   5   3  -7  304.16    5.19
   6   2 -10  217.58    6.21
   6   3  -6   68.58    3.62
   0  -1 -13    5.02    2.95
   0   1  -6    8.18    1.31
   1  -2 -16    7.69    3.83
   1   1 -10   10.11    2.53
   2  -2 -17   -0.57    3.38
   3  -1 -16    2.34    4.96
   3   2 -10   12.22    2.31
   3   3  -4   14.34    1.60
   7   1 -11    6.92    4.96
  -1  -1 -10    6.38    1.92
   0   1  -5   47.45    1.44
   0   1  -4    8.47    0.75
   1  -3 -17   76.17    4.93
   3  -2 -17    1.56    4.57
   3   1 -12    1.54    3.46
   4  -1 -16    9.04    3.75
   4   2 -10   21.68    3.44
   4   3  -5   33.94    2.36
   4   3  -2  407.65    3.63
   5   2 -10   22.67    2.91
   5   3  -5   28.47    2.65
   6   2  -9    8.94    3.88
  -2  -2  -7    5.32    0.96
   0   0 -10    2.48    2.08
   1  -1 -14   11.78    3.34
   1   0 -12    8.14    2.96
   2  -1 -15    9.10    3.07
   2   0 -13   49.48    3.96
   2   1 -11   -2.51    2.09
   3   2  -9  123.87    3.88
   4   1 -12    3.92    3.56
   4   3  -4   11.36    1.72
   4   3  -3  688.05    4.75
   5   0 -14  149.74    5.53
   5   1 -12   56.10    4.83
   5   3  -4  304.31    4.18
   5   3  -3  138.93    2.90
   7   1 -10   18.32    4.77
  -1  -2 -12   98.43    3.02
   0  -2 -14  116.66    4.20
   1   1  -9  511.40    4.85
   2  -2 -16  223.51    6.46
   2   2  -7    9.10    2.13
   3  -1 -15   14.79    4.87
   4   2  -9    9.68    3.26
   5   2  -9   60.14    3.17
   6   0 -13    5.34    4.57
   6   1 -11   -2.92    4.56
   6   2  -8  145.01    4.71
  -1  -1  -9 1208.10    6.13
   0   0  -9   34.52    2.10
   1  -2 -15    0.04    3.55
   2  -3 -17   16.07    4.73
   2   2  -6  437.99    4.19
   2   2  -1   37.77    1.05
   3   0 -13   34.32    4.04
   4  -1 -15    6.26    4.87
   5   1 -11  177.66    5.56
   0  -3 -15   80.23    4.06
   1  -1 -13   86.24    3.92
   1   1  -8    2.40    1.93
   2  -4 -18  108.98    4.86
   2  -1 -14    5.24    3.74
   2   0 -12   53.57    3.55
   2   2  -5   77.28    2.16
   4  -2 -16    2.57    4.95
   4   2  -8  181.27    4.50
   5   0 -13   25.55    3.84
   5   2  -8  121.54    3.44
   6   1 -10   19.61    4.43
   6   2  -7    5.30    3.22
   7   1  -9  191.50    5.24
  -1  -2 -11   10.06    2.11
  -1  -1  -8   34.95    1.66
   0  -2 -13   20.06    2.83
   0  -1 -11  148.42    3.42
   1  -4 -17   -3.57    4.27
   2   2  -2  437.60    2.83
   3  -3 -17  144.98    6.16
   3   2  -7   61.96    2.37
   5   2  -7   16.73    2.79
   6   0 -12   53.80    4.98
   6   2  -6   23.01    3.18
   7   0 -11   10.89    4.61
   0   0  -8  265.83    3.22
   1   1  -7   51.56    2.11
   2  -2 -15   11.78    3.75
   2   1  -9  248.53    4.04
   2   2  -3    4.99    0.84
   3  -1 -14   10.93    3.77
   3   0 -12  262.99    5.46
   3   1 -10    6.29    2.14
   3   2  -6  546.79    4.89
   4  -1 -14    0.33    4.02
   4   1 -10   39.60    3.50
   5  -1 -14   -1.33    3.67
   5   0 -12   97.57    5.10
   1  -2 -14  144.31    3.84
   1   0 -10   30.76    2.45
   2  -3 -16   -0.57    4.27
   2  -1 -13   68.90    3.94
   2   0 -11   17.06    2.87
   3  -2 -15   28.87    4.42
   4   0 -12   86.07    4.41
   5  -2 -15   -5.92    5.01
   6  -1 -13    9.02    4.55
   6   0 -11   23.37    4.50
   6   1  -9    0.06    2.59
   7  -1 -12   -0.54    4.74
   7   0 -10   96.19    5.33
   1  -1 -12    2.54    2.07
   4   2  -6   16.37    1.75
   2  -1  -7 1033.15    6.24
   2   1  -3 1790.06    5.91
   3  -5 -12    2.92    2.30
   4  -8 -14    5.22    3.23
   4  -6 -13   18.06    3.27
   4   1  -5   85.38    2.61
   6  -6 -13   19.33    5.23
   6   0  -7    0.24    3.23
   6   2  -3  324.82    5.01
   7  -4 -11    3.19    4.51
   7  -2  -9   46.75    3.98
   7  -1  -8   57.38    4.76
   8  -1  -7   89.36    5.34
   0  -3  -7 1620.93    6.18
   2  -7 -13  149.18    4.60
   3  -8 -14    0.87    4.00
   3  -6 -13    7.67    3.52
   4   0  -7    7.36    1.85
   4   2  -3    4.36    1.51
   5  -7 -14    0.38    4.72
   5  -4 -12   78.35    4.85
   5  -2 -10  383.85    6.77
   7   1  -5  113.19    4.39
   1  -4 -10  217.52    3.71
   1  -1  -6  221.58    2.81
   2  -3 -10   34.36    2.75
   4  -7 -14    8.08    4.47
   4  -4 -12  599.81    8.08
   4  -3 -11   30.46    2.85
   5  -5 -13   23.17    4.90
   5  -1  -9   58.64    3.82
   6  -3 -11  293.55    6.49
   6  -2 -10   76.05    4.57
   8  -2  -9    0.64    4.58
   1  -5 -11  127.93    3.02
   1  -3  -9 1654.56    8.24
   1   0  -4  133.08    1.86
   2  -5 -12   -0.50    2.82
   2  -2  -9   34.37    2.65
   3   0  -7   16.04    2.39
   3   1  -5   31.00    1.83
   4  -5 -13  201.60    5.66
   4  -1  -9   17.64    3.07
   4   3   0    6.29    1.10
   5   2  -4  222.85    3.94
   6  -5 -13  145.88    6.46
   6  -1  -9  126.99    4.28
   6   1  -6    2.46    3.29
   7  -3 -11    6.93    5.00
   7  -2 -10   55.38    5.09
   8  -1  -8   34.24    5.09
   2  -6 -13   -0.19    3.12
   3  -5 -13  322.73    5.96
   3  -4 -12   86.65    3.33
   4  -8 -15    1.10    4.49
   4  -6 -14   -2.01    4.32
   4   1  -6    6.40    2.16
   5  -6 -14   10.18    4.72
   6   0  -8   10.86    3.63
   7  -1  -9  240.60    6.80
   0  -5 -10   28.39    2.14
   0  -4  -9    5.41    1.57
   0  -2  -6  102.82    1.57
   1  -2  -8  530.70    4.34
   2  -1  -8    3.07    1.94
   3  -1  -9  389.00    5.13
   3   2  -3   14.59    1.40
   4   2  -4 1888.20    8.36
   5  -2 -11   -1.03    3.45
   7   1  -6    1.55    3.39
   8   0  -7   15.87    5.03
   2  -7 -14   39.10    3.70
   3  -6 -14  170.57    5.50
   4  -7 -15   13.32    4.55
   4  -3 -12    2.09    3.46
   4  -2 -11   93.26    4.38
   4   3  -1  245.51    2.70
   5  -4 -13   16.57    4.62
   5  -1 -10    0.41    3.49
   6  -4 -13  166.59    6.88
   6  -3 -12    7.12    4.66
   6  -2 -11   22.29    4.58
   7   0  -8   46.50    4.72
   1  -4 -11   55.31    2.91
   2  -4 -12  110.13    4.05
   3   1  -6   88.95    2.62
   4  -5 -14   26.54    4.60
   4  -1 -10  171.67    4.80
   5  -5 -14    9.51    4.96
   5   1  -7   59.45    2.78
   5   2  -5   50.26    3.24
   5   3  -2  129.36    2.91
   6  -1 -10   91.65    4.42
   6   1  -7   27.32    3.56
   6   2  -5   75.58    3.75
   7  -3 -12   -4.14    4.97
   7  -2 -11   25.68    4.89
   8  -1  -9    9.81    5.01
   1  -3 -10   79.00    2.82
   1  -1  -7 1643.71    6.87
   1   0  -5   13.33    1.29
   2  -5 -13   21.43    3.35
   2  -2 -10  669.32    6.34
   3  -7 -15  230.44    6.28
   3  -4 -13    4.32    3.39
   3  -3 -12    0.50    3.25
   3  -2 -11   19.80    3.04
   3   0  -8  116.54    3.43
   4   1  -7  379.24    4.98
   5   0  -9    0.47    3.59
   6   0  -9   21.85    3.87
   7  -1 -10   10.96    4.57
   7   1  -7  122.93    5.01
   8   0  -8  496.76    8.72
  -1  -4  -7   26.42    1.34
   1  -6 -13    4.51    2.85
   2  -6 -14   25.66    3.59
   2   1  -5   30.32    1.62
   3  -5 -14   68.31    4.44
   3   2  -4    5.84    1.51
   4  -6 -15   20.94    4.68
   4   0  -9   32.13    3.17
   4   2  -5    7.78    2.25
   4   3  -2  400.87    3.67
   5  -3 -13    3.35    4.10
   7   0  -9    7.24    4.49
   0  -2  -7  155.85    2.35
   1  -2  -9    9.23    1.41
   2  -1  -9  692.22    5.72
   4  -3 -13  358.81    6.71
   5  -4 -14  379.11    8.18
   5  -2 -12  276.24    5.99
   5  -1 -11    9.92    3.63
   5   1  -8   -2.88    3.21
   5   3  -3  141.98    3.03
   6  -3 -13   39.85    4.84
   6  -2 -12  561.99    9.21
   6  -1 -11  141.42    5.47
   6   2  -6   23.81    3.39
   0  -4 -10  428.97    4.29
   0  -1  -5 9804.48   12.52
   2   2  -2  445.36    2.80
   3  -6 -15   -0.82    3.71
   3   1  -7  294.06    4.10
   3   3   0   54.96    1.12
   4  -7 -16    0.52    4.66
   4  -4 -14   17.93    4.16
   4  -2 -12   87.26    3.68
   4  -1 -11   55.21    3.83
   5  -5 -15  186.33    6.47
   7  -2 -12    2.51    4.55
   7   1  -8    9.55    4.07
   0  -3  -9  648.41    4.77
   1  -1  -8   93.37    2.47
   2  -5 -14   41.85    3.62
   2  -4 -13   30.83    3.19
   2  -3 -12   89.71    3.25
   3  -3 -13  384.68    6.42
   4  -5 -15  394.30    7.60
   4   2  -6   16.83    2.24
   4   3  -3  674.12    4.75
   5   0 -10   52.01    4.03
   6   0 -10  421.34    7.29
   8   0  -9   17.98    4.53
   1  -5 -13   15.69    3.04
   1  -3 -11  391.98    4.87
   1   1  -3   24.11    1.03
   2   0  -8 1020.04    6.44
   2   1  -6   69.62    2.23
   3  -7 -16    2.17    4.25
   3  -4 -14   16.78    3.56
   3  -2 -12   26.13    3.15
   4  -6 -16   14.00    4.35
   5   3  -4  298.65    4.37
   6   2  -7    7.90    3.07
   7   0 -10   96.68    5.55
   1  -2 -10  269.54    3.89
   2  -6 -15    4.26    3.61
   2  -1 -10   90.96    3.23
   3  -5 -15  299.46    6.68
   3  -1 -11  317.19    5.34
   5  -4 -15    8.02    4.87
   5  -3 -14   84.92    4.57
   5  -1 -12   87.67    4.89
   5   1  -9   23.99    3.71
   5   2  -7   16.28    2.81
   6  -2 -13   -0.37    3.45
   6  -1 -12   38.42    5.04
   6   1  -9    1.39    3.56
   7   2  -7    5.32    3.58
  -1  -4  -8  164.68    2.09
   3  -6 -16    8.76    4.46
   3   1  -8   14.88    2.46
   4  -4 -15    4.23    4.24
   4  -3 -14    0.89    3.12
   4  -2 -13   44.71    3.13
   4   1  -9  870.01    7.73
   4   3  -4    9.99    1.80
   5   0 -11   43.10    4.00
   6   0 -11   22.71    4.43
   6   3  -5  361.30    5.24
   7   1  -9  189.56    6.21
   0  -4 -11    5.31    2.11
   1  -1  -9    0.39    1.87
   1   1  -4   57.21    1.50
   2  -4 -14  443.38    6.58
   2  -3 -13   29.08    3.34
   2   0  -9   48.86    2.56
   3   0 -10   17.26    2.83
   3   2  -6  513.60    4.66
   4  -5 -16    2.88    4.33
   5   3  -5   25.47    2.02
   7   0 -11   15.59    4.74
   0  -3 -10    3.65    1.70
   2  -5 -15   47.53    3.95
   2   1  -7  149.53    2.56
   3  -4 -15   80.53    4.51
   3  -3 -14    0.11    2.51
   3  -2 -13    1.44    3.42
   4   0 -11    2.99    3.08
   5   1 -10  104.54    4.46
   5   2  -8  116.75    3.98
   6   1 -10   19.71    4.14
   6   2  -8  137.62    4.44
   1  -5 -14   -0.73    2.81
   1  -2 -11   68.27    3.12
   3  -5 -16   -1.06    4.11
   3  -1 -12   21.68    3.32
   3   3  -3  122.91    2.08
   4   3  -5   35.16    2.40
   5  -3 -15    2.52    3.43
   5  -2 -14   13.59    3.35
   6  -1 -13   11.34    4.90
   6   3  -6   64.94    3.63
   7   2  -8   62.39    4.46
  -1  -3  -7  859.23    3.99
   0  -2  -9   18.15    1.66
   0  -1  -7  336.76    3.05
   3   2  -7   63.58    2.75
   4  -4 -16   50.78    5.10
   4  -3 -15   66.09    3.99
   4  -2 -14   95.55    4.13
   4  -1 -13  226.07    5.71
   4   1 -10   34.39    3.40
   5   0 -12   97.47    4.89
   6   0 -12   56.86    4.91
  -1  -4  -9  164.52    2.47
   0  -4 -12    5.45    2.21
   1  -1 -10  213.77    3.80
   1   0  -8  108.74    2.57
   2  -3 -14   13.25    3.34
   2   1  -8    9.64    2.16
   2   2  -5   68.04    1.76
   3  -6 -17   69.79    5.02
   3   3  -4   11.42    1.61
   4   0 -12   80.42    4.07
   5   2  -9   50.12    3.83
   6   2  -9    6.05    3.81
   0  -3 -11  341.43    4.20
   0   0  -4  283.21    2.03
   1  -4 -14   33.55    3.13
   1  -3 -13  126.22    3.82
   2  -4 -15   -0.91    2.51
   2  -2 -13   15.40    2.44
   3  -4 -16  117.84    5.46
   3  -3 -15  150.95    5.34
   4   3  -6   25.77    1.99
   5  -2 -15    3.55    4.20
   5   1 -11  173.95    5.38
   5   3  -7  288.92    4.95
   6   1 -11    2.36    3.08
   6   3  -7   56.76    3.55
   7   1 -11   12.30    4.37
   7   2  -9   63.99    4.62
   1  -5 -15   15.86    3.41
   2  -5 -16   -1.86    2.86
   2  -1 -12   22.34    2.97
   2   2  -6  427.14    4.09
   3  -1 -13  291.34    5.26
   3   1 -10    4.96    2.83
   3   3  -5   65.69    2.31
   4   1 -11  503.38    7.08
   4   2  -9   12.85    3.08
   4   4  -2  254.52    2.95
   5  -1 -14   -1.05    4.39
   5   4  -4  785.43    6.14
  -1  -3  -8   24.84    1.30
   0  -2 -10   47.62    2.24
   0   0  -5  505.54    3.33
   1   0  -9   39.49    2.52
   3  -5 -17   27.48    3.85
   3   0 -12  249.08    5.31
   4  -3 -16    1.16    4.29
   4  -2 -15   -3.23    3.56
   4  -1 -14   -0.09    4.17
   4   4  -3   17.78    1.76
   5   0 -13   23.88    4.67
   5   2 -10   17.02    3.54
   6   0 -13    3.85    3.29
   6   2 -10  215.17    6.04
   2  -3 -15    6.30    3.54
   2   0 -11   21.07    2.21
   4   0 -13   49.01    4.39
   5   1 -12   52.79    4.84
   5   3  -8  159.37    4.77
   6   1 -12  108.46    5.70
   7   2 -10   28.47    4.81
  -1  -2  -6  341.97    2.51
   0  -3 -12   93.01    3.34
   0   0  -6 1250.77    5.42
   1  -3 -14   12.39    3.28
   1   1  -7   51.50    1.81
   2  -4 -16   94.51    4.89
   2  -2 -14  559.99    6.97
   2  -1 -13   65.60    3.75
   2   2  -7    9.77    2.06
   3  -3 -16    6.01    4.16
   3  -2 -15   24.41    4.46
   3  -1 -14   10.87    4.06
   3   1 -11   79.09    3.93
   3   2  -9  119.11    3.80
   3   3  -6   33.67    1.81
  -1  -3  -9  849.43    5.19
   0  -2 -11    3.51    2.14
   0  -1  -9 2717.83    9.84
   1  -4 -15   -2.03    3.26
   1  -2 -13   50.22    3.51
   1   0 -10   29.32    2.71
   2  -5 -17    1.61    4.34
   2   3  -2    1.99    0.99
   2   3  -1 1341.18    4.44
   3  -4 -17    6.54    3.50
   4  -2 -16   -2.48    4.79
   4   1 -12    3.26    3.47
   4   3  -8   55.31    3.65
   5   0 -14  136.83    6.49
   5   4  -6  276.64    4.80
   6   2 -11    3.68    4.66
   6   3  -9   32.45    4.75
   3   0 -13   42.27    3.22
   5   2 -11   27.14    3.42
   1  -3  -8  116.00    2.48
   1  -2  -7  587.73    4.82
   2   1  -5   33.20    1.68
   3  -1  -9  386.29    5.32
   3   0  -8  114.89    2.97
   4  -7 -13  102.08    4.93
   4  -4 -12  590.30    8.04
   5  -5 -13   24.87    3.63
   5   2  -7   11.96    2.42
   6  -5 -13  153.26    6.43
   6  -3 -12    2.82    4.78
   7  -3 -12    0.34    4.99
   1  -5  -9    3.52    1.90
   2  -4 -10  283.12    4.54
   2   2  -3    5.03    1.10
   3  -6 -12   97.92    4.19
   3  -4 -11   25.19    3.29
   3   3  -3  130.18    2.17
   4  -8 -13   31.05    4.41
   4   2  -6   16.70    2.44
   5  -6 -13  155.52    6.25
   5  -2 -11    1.33    2.55
   5  -1 -10    4.92    3.35
   5   1  -8    2.29    3.16
   6  -2 -11   19.21    4.49
   6   2  -7    7.75    3.57
   7  -2 -11   26.40    5.28
   7   2  -7    0.76    3.99
   8   0  -9   15.57    5.08
   0  -4  -6  793.01    4.26
   3  -8 -12  139.97    4.52
   3  -7 -12   69.79    4.06
   4  -5 -12    5.51    3.51
   4  -3 -11   33.53    3.73
   5  -7 -13    1.67    4.31
   5  -4 -12   84.15    4.87
   5   0  -9   -3.52    2.51
   5   3  -5   30.09    2.78
   6  -6 -13   19.02    3.70
   6  -1 -10   95.31    5.15
   6   1  -8  256.25    6.24
   7  -1 -10    6.70    4.52
   7   0  -9    4.00    4.54
   7   1  -8   12.20    4.49
   0  -3  -5 1149.66    4.51
   1  -6  -9   16.20    2.28
   1   0  -4  133.77    1.87
   2  -3  -9  271.56    4.18
   2   0  -6  458.17    4.11
   3   1  -6   87.00    2.64
   4  -2 -10  381.48    6.04
   4   1  -7  366.51    4.84
   4   3  -4   10.59    2.20
   5  -8 -13    6.17    3.42
   6  -4 -12  109.91    4.98
   6   0  -9   23.21    2.82
   1  -4  -8   84.79    2.37
   2  -5 -10   11.53    2.62
   2  -2  -8   42.01    2.43
   3  -5 -11  282.90    5.33
   3  -2  -9    3.71    2.43
   4  -6 -12   74.39    4.22
   4  -1  -9   13.07    3.09
   5  -5 -12   52.25    4.77
   7  -3 -11    3.74    4.96
   1  -3  -7 1209.52    6.15
   1  -1  -5 3772.04    9.07
   3  -1  -8   19.20    2.76
   3   0  -7   15.64    1.76
   4  -7 -12    3.79    3.82
   4  -4 -11   -2.51    3.13
   5  -2 -10  381.63    6.57
   6  -5 -12    4.35    3.65
   6  -3 -11  291.85    6.21
   8  -1  -9   12.42    4.97
   8   0  -8  519.09    9.01
   8   1  -7   50.13    5.18
   1  -2  -6 1485.85    6.28
   2  -6 -10    3.98    2.89
   2  -4  -9   22.25    2.38
   3  -6 -11   44.17    3.32
   3   2  -4    4.00    1.47
   4   2  -5    9.39    2.08
   5  -6 -12  122.68    4.56
   5  -1  -9   56.32    3.81
   5   0  -8  357.36    5.90
   6  -6 -12   11.69    4.66
   6  -2 -10   68.99    4.67
   6   2  -6   26.68    3.44
   7  -4 -11    1.41    4.74
   7  -2 -10   61.58    4.26
   7   2  -6   11.38    2.99
   1  -5  -8   19.82    1.84
   3  -8 -11    1.11    3.13
   3  -7 -11  149.75    4.40
   4  -5 -11  210.06    5.28
   4  -3 -10  108.82    3.68
   5  -9 -12    0.36    4.61
   5  -8 -12    5.06    4.39
   5  -7 -12   13.40    3.25
   5  -4 -11    5.53    2.63
   5   3  -4  294.13    4.47
   6  -7 -12    3.52    4.84
   6  -4 -11    2.10    4.07
   6  -1  -9  124.18    5.01
   6   0  -8   14.45    3.62
   6   1  -7   23.01    3.79
   7   0  -8   48.07    4.90
   7   1  -7  127.01    4.32
   2  -3  -8   69.37    2.61
   3  -3  -9 1107.18    8.17
   4  -2  -9    6.09    3.01
   4   1  -6    0.36    2.18
   4   3  -3  704.01    5.01
   7  -5 -11   12.92    5.01
   7  -3 -10   17.45    5.20
   8  -2  -9    1.19    4.89
   1  -6  -8   67.70    2.38
   2  -5  -9  491.37    5.31
   2   2  -2  448.20    2.83
   3   1  -5   32.56    1.84
   4  -6 -11  110.66    4.46
   4   0  -7    8.99    2.49
   5  -5 -11  201.30    5.00
   5   2  -5   49.99    3.08
   6  -5 -11   12.59    4.74
   6  -3 -10    0.47    3.69
   8  -1  -8   26.38    5.25
   1  -4  -7    6.08    1.49
   2  -2  -7  184.65    3.09
   3  -2  -8  255.63    4.16
   4  -8 -11   43.55    4.11
   4  -7 -11   -1.72    3.47
   5  -6 -11   29.94    4.48
   5  -2  -9    2.35    3.25
   6  -6 -11   27.49    4.91
   7  -2  -9   49.90    5.10
   7   2  -5    9.70    3.81
   8   0  -7   14.52    3.79
   1   0  -3    0.90    0.84
   2  -6  -9    5.80    2.69
   3  -6 -10  326.95    5.20
   3  -1  -7  145.22    2.86
   5  -9 -11  226.23    6.28
   5  -7 -11    6.95    4.08
   5  -4 -10  175.67    5.09
   5  -1  -8   -0.07    3.06
   6  -7 -11   27.22    4.85
   6  -2  -9   22.47    2.98
   6   2  -5   70.16    3.16
   7  -4 -10    3.49    3.45
   7  -1  -8   52.02    4.72
   7   0  -7   36.31    4.46
   7   1  -6   -2.61    3.81
   8  -3  -9   -0.60    4.73
   1  -3  -6   15.58    1.40
   2  -4  -8  878.42    6.23
   3  -8 -10  112.88    3.98
   3  -7 -10   14.29    3.07
   3  -4  -9   56.23    2.52
   4  -5 -10    8.45    3.30
   4  -3  -9    8.73    2.79
   4   2  -4 1854.40    8.37
   5  -8 -11    3.74    2.95
   5   3  -3  143.79    3.19
   6  -8 -11    8.79    3.33
   6  -4 -10    0.10    2.86
   6  -1  -8   12.91    2.84
   6   0  -7    3.72    3.39
   6   1  -6    5.33    3.36
   7  -5 -10   14.88    4.53
   8  -2  -8   10.16    4.47
   1  -1  -4   77.00    1.65
   2  -7  -9  373.37    4.86
   3   2  -3   14.94    1.06
   6  -5 -10    8.11    3.99
   7  -3  -9   76.20    5.11
   8  -1  -7   89.45    5.60
   1  -2  -5  160.59    2.14
   2   1  -3 1807.03    6.01
   3  -3  -8  116.02    3.41
   4  -6 -10  930.70    8.38
   4  -1  -7   13.70    2.58
   4   1  -5   82.97    2.70
   6  -3  -9   65.86    3.48
   7  -6 -10  121.89    6.03
   7  -2  -8   52.24    4.83
   8   0  -6   48.19    5.04
   8   1  -5   13.42    4.37
   0  -5  -5    0.49    0.87
   2  -5  -8   19.07    2.30
   2  -3  -7  597.70    4.72
   3   3  -1   16.47    1.05
   4  -8 -10  187.68    4.99
   4  -7 -10    5.51    3.18
   4  -4  -9  377.14    5.89
   4   0  -6  498.13    5.04
   4   3  -2  388.65    3.85
   5  -6 -10   46.73    3.99
   5  -2  -8    7.10    3.31
   5   2  -4  224.05    3.94
   6  -6 -10    4.50    4.28
   6  -2  -8   19.11    3.52
   7  -4  -9   11.30    4.39
   7  -1  -7  116.34    4.84
   7   2  -4   59.24    3.89
   8  -3  -8    4.79    4.91
   9  -1  -6    1.24    3.46
   1  -6  -7    1.84    1.46
   2  -2  -6  258.41    3.28
   3  -2  -7  221.16    3.62
   3   1  -4   -0.76    1.11
   5  -9 -10    7.50    4.14
   5  -8 -10  100.58    5.01
   5  -7 -10   59.18    4.43
   5  -4  -9  176.29    4.99
   5  -1  -7   63.86    3.45
   5   1  -5   16.48    2.62
   6  -9 -10   15.09    3.63
   6  -8 -10   -3.20    4.48
   6  -7 -10    4.91    3.33
   6  -4  -9   17.78    3.80
   6  -1  -7   26.79    3.53
   7   0  -6  173.49    5.26
   7   1  -5  112.81    4.52
   1  -4  -6   49.72    1.73
   2  -6  -8   58.47    2.71
   2   0  -4  763.73    4.22
   3  -4  -8   66.15    2.91
   3  -1  -6    4.80    1.46
   3   0  -5  195.29    2.92
   4  -5  -9    1.06    3.06
   6   0  -6    1.66    3.16
   6   1  -5  176.92    4.52
   7  -5  -9    6.27    4.41
   7  -3  -8   84.66    5.20
   8  -4  -8   23.08    4.98
   8  -2  -7    6.31    4.40
   3  -8  -9   11.23    2.96
   4   2  -3    3.63    1.48
   5  -5  -9   30.73    3.44
   6  -5  -9  196.91    5.71
   6  -3  -8   48.61    4.16
   7  -6  -9    3.60    4.93
   8  -1  -6   17.17    4.88
   8   0  -5   20.80    4.65
   8   1  -4  162.62    5.89
   2  -7  -8    0.35    2.36
   2  -4  -7   40.91    1.81
   4  -6  -9  103.61    4.13
   4  -2  -7    6.30    2.53
   6  -6  -9   18.78    4.51
   7  -7  -9   93.56    4.65
   7  -4  -8   62.00    4.58
   7  -2  -7    3.26    3.91
   8  -3  -7   58.22    5.57
   9  -1  -5   21.15    4.20
   9   0  -4    0.81    4.72
   1  -3  -5  614.57    3.85
   3  -5  -8   -0.12    2.18
   3  -3  -7   77.12    2.79
   4  -9  -9   42.85    3.71
   4  -8  -9   35.82    3.57
   4  -7  -9    4.04    2.89
   4  -1  -6    1.78    2.34
   4   1  -4   84.82    2.70
   5  -9  -9   77.69    4.73
   5  -6  -9   16.52    3.52
   5  -2  -7   97.11    3.89
   6  -9  -9  112.87    5.86
   6  -8  -9   43.16    4.94
   6  -2  -7    5.22    3.32
   7  -1  -6   88.66    4.62
   7   2  -3  201.53    5.13
   1  -5  -6   86.23    2.15
   4   0  -5  154.31    3.33
   5  -8  -9   35.18    4.28
   5  -7  -9   59.97    3.23
   5  -4  -8   71.49    3.78
   5   2  -3   68.53    2.82
   6  -4  -8   -2.28    3.43
   6   2  -3  316.97    5.49
   7  -5  -8    3.56    4.42
   7   0  -5   14.16    3.82
   7   1  -4    8.39    3.45
   8  -4  -7   29.34    5.17
   8  -2  -6   80.23    5.32
   2  -5  -7  619.54    5.12
   2  -3  -6    4.06    1.18
   3  -6  -8   60.22    3.06
   3  -2  -6 1092.88    6.71
   4   3  -1  248.09    2.83
   5   0  -5   87.97    3.20
   6  -1  -6    1.40    2.30
   6   0  -5   29.97    3.39
   7  -6  -8   67.11    5.51
   7  -3  -7    9.42    3.79
   8  -1  -5   11.78    4.31
   9  -2  -5    2.91    3.58
   1  -2  -4 1550.85    5.32
   4  -5  -8    2.05    2.11
   4  -3  -7    0.50    2.44
   5  -5  -8   69.07    3.91
   6  -5  -8   60.26    3.60
   6  -3  -7  143.96    4.83
   7  -8  -8   31.32    5.08
   7  -7  -8   54.11    5.32
   8  -5  -7   -1.54    4.53
   8   0  -4  251.53    6.33
   8   1  -3    8.37    3.85
   9  -1  -4    9.13    4.53
   9   0  -3   72.45    5.56
   1  -6  -6  278.79    3.16
   2  -6  -7   40.45    2.26
   2  -2  -5   47.26    1.89
   2   1  -2   18.83    1.08
   3  -4  -7   65.33    2.28
   3  -1  -5    5.72    1.25
   3   0  -4   62.63    1.94
   4  -6  -8   33.79    3.21
   5  -3  -7   66.60    3.49
   6  -9  -8    3.74    4.47
   6  -6  -8   87.43    4.72
   7  -4  -7   55.97    4.60
   7  -2  -6    5.01    2.60
   8  -3  -6    0.84    3.46
   2  -1  -4  311.56    3.19
   3   3   0   54.77    1.23
   4  -9  -8   -1.62    3.23
   4  -8  -8  353.34    5.65
   4  -7  -8   31.15    3.20
   4  -2  -6  127.86    3.43
   5  -9  -8    9.50    4.03
   5  -7  -8    8.59    3.11
   5  -6  -8    0.92    2.39
   5   3  -1  340.25    3.90
   6  -8  -8    6.01    3.22
   6  -7  -8    8.64    3.16
   6  -2  -6    3.03    3.01
   7  -5  -7    2.58    3.63
   7  -1  -5   90.39    4.48
   8  -4  -6    3.50    4.47
   8  -2  -5  202.14    6.39
   9  -2  -4    7.03    4.56
   1  -4  -5   72.80    1.81
   2   0  -3  108.91    1.78
   3  -5  -7   89.16    2.83
   4   2  -2   28.57    1.67
   5  -8  -8   10.43    2.79
   5  -4  -7    3.26    2.84
   6  -4  -7    4.56    2.50
   7  -6  -7    1.23    4.36
   7  -3  -6    2.72    3.65
   7   0  -4  182.82    4.86
   7   1  -3   32.86    3.50
   3  -3  -6    3.93    1.53
   4  -1  -5    0.84    1.53
   9  -1  -3  120.77    5.01
  -6   3 -18    1.15    5.16
  -6   5 -13   10.78    4.54
  -6   5 -12   30.47    5.83
  -6   5 -11   24.83    5.48
  -5   5 -18    4.30    4.24
  -5   6 -16    2.94    3.56
  -5   7 -11   69.57    5.77
  -5   7 -10    4.88    3.91
  -4   5 -20   -0.27    3.86
  -4   8 -13   22.20    5.69
  -4   8  -7   12.11    3.52
  -3   6 -20   44.64    4.12
  -3   8 -16   46.79    5.19
  -3   9 -13   44.95    6.07
  -3   9  -7  123.88    6.47
  -2   6 -21    2.21    3.88
  -2   9 -15    1.96    4.62
  -2  10 -11    2.92    3.92
  -2  10  -9   11.36    5.26
  -2  10  -8    4.69    5.32
   0   8 -19    1.62    3.78
   0   9 -17   37.74    4.63
  -6   4 -15   59.16    6.36
  -5   4 -19   11.30    4.64
  -5   6 -15    6.32    5.29
  -4   6 -18   -5.35    4.62
  -4   7 -16    0.74    5.02
  -4   8 -12   95.92    6.31
  -4   8 -11   21.34    5.82
  -4   8 -10   59.60    6.05
  -4   8  -9   23.28    5.65
  -3   7 -18   51.74    5.32
  -3   9 -12    8.92    4.41
  -3   9 -11   57.93    5.94
  -3   9 -10    4.79    5.20
  -3   9  -9   27.95    5.59
  -3   9  -8   51.97    5.64
  -1   7 -20    4.06    3.42
  -1   9 -16    4.23    4.56
  -1  10 -12   89.72    6.11
  -6   4 -14    3.44    5.63
  -6   4 -10   83.93    6.16
  -5   5 -17    9.21    5.07
  -5   6 -14   12.85    5.35
  -4   2 -23    4.24    3.16
  -4   3 -22   32.98    3.79
  -4   4 -21   22.99    3.92
  -4   7 -15   12.23    5.30
  -2   7 -19   30.41    4.79
  -2   8 -17    6.04    4.28
  -1   8 -18   16.16    4.29
  -1  10 -11   18.63    5.54
  -1  10  -7   16.69    5.17
  -6   4 -13    1.26    5.47
  -6   4 -12   47.25    5.69
  -6   4 -11   34.67    4.46
  -5   2 -21   94.18    5.04
  -5   3 -20    0.77    4.18
  -5   6 -13    5.50    5.13
  -5   6 -12    4.72    5.72
  -5   6 -11   -0.40    5.47
  -5   6 -10    4.48    5.16
  -5   6  -9   22.67    4.16
  -4   5 -19   17.87    4.55
  -1   9 -15   61.05    5.30
  -1  10 -10   -3.50    5.23
  -1  10  -9    4.36    5.10
  -1  10  -8   79.38    5.87
   0   7 -20   -0.46    3.40
   0   9 -16    0.95    4.74
   0  10 -12  251.86    7.31
  -6   3 -15   21.22    6.06
  -5   4 -18   -2.97    4.87
  -5   5 -16    3.78    4.15
  -4   6 -17    8.04    3.82
  -4   7 -14    3.23    4.18
  -4   7 -13   26.54    5.70
  -3   3 -23   -1.73    3.43
  -3   6 -19   11.53    4.56
  -3   7 -17    6.78    3.99
  -3   8 -14    6.42    3.80
  -2   9 -12    8.14    5.44
  -1   6 -21   41.56    3.85
   0   8 -18    6.76    4.30
   0  10 -11   21.37    5.53
   1   7 -20    1.92    3.35
  -6   3 -14    2.95    5.65
  -6   3 -13   56.34    5.70
  -5   3 -19   15.67    4.87
  -5   5 -15    1.35    6.05
  -4   4 -20    2.46    4.51
  -4   6 -16    2.44    5.37
  -4   7 -12   14.47    6.04
  -4   7 -11   80.32    6.21
  -4   7 -10   24.03    5.65
  -4   7  -9   -1.31    5.14
  -3   8 -13   45.65    6.22
  -3   8 -12   20.00    5.63
  -2   6 -20   14.51    3.87
  -2   7 -18   60.16    5.24
  -2   9 -11   36.17    5.87
  -2   9 -10   18.22    5.60
  -2   9  -9   22.44    5.25
  -2   9  -8   41.46    5.26
  -1   7 -19   16.23    4.45
  -1   8 -17   -1.80    4.80
  -1   9 -14    0.22    5.20
   0   9 -15   73.81    5.97
   0  10 -10  159.58    6.94
   1   8 -18   29.50    4.40
  -5   2 -20   18.18    4.72
  -5   4 -17   34.75    5.40
  -5   5 -14    4.97    5.64
  -5   5 -13   80.57    6.33
  -4   1 -23    6.34    3.95
  -4   3 -21   24.26    4.34
  -4   5 -18   -1.44    4.85
  -3   5 -20   13.79    4.13
  -3   6 -18   85.43    5.81
  -3   8 -11    6.03    5.43
  -3   8 -10   57.84    5.70
  -3   8  -9  194.27    7.20
  -2   8 -15   23.33    5.32
  -1   5 -22    3.04    3.21
  -1   9 -13    2.39    5.36
   0   6 -21    0.80    3.51
  -5   1 -21    3.85    4.56
  -5   4 -16    0.90    5.35
  -5   5 -12    1.04    5.28
  -5   5 -11   26.42    5.43
  -5   5 -10   75.02    4.88
  -4   2 -22   45.51    4.41
  -4   6 -15    4.81    5.67
  -3   4 -21    4.88    4.11
  -3   7 -15    8.60    5.90
  -2   5 -21   24.14    3.85
  -1   4 -23    7.43    3.30
  -1   9 -12   14.27    5.40
   0   7 -19    7.96    4.39
   0   8 -17    3.45    4.74
   0   9 -14    5.80    5.32
   1   6 -21    4.19    3.33
  -4   4 -19   39.17    5.34
  -4   5 -17    1.74    5.08
  -3   1 -24    4.57    3.27
  -3   3 -22    6.12    3.93
  -3   7 -14   54.57    6.19
  -2   4 -22   68.03    4.45
  -2   6 -19   -2.55    4.50
  -2   7 -17   70.67    4.73
  -2   8 -14    7.39    4.11
  -1   6 -20   -5.16    4.72
  -1   7 -18   22.10    5.00
  -1   9 -11   67.57    6.08
  -1   9 -10   11.40    5.30
  -1   9  -9   30.79    5.24
   0   5 -22    7.47    3.37
   0   9 -13   31.51    5.73
   1   7 -19    6.78    4.21
   1   8 -17   -2.46    4.64
  -5   2 -19   26.06    5.70
  -5   3 -17    8.85    5.50
  -5   4 -15   22.68    4.75
  -5   4 -14   22.04    5.34
  -4   3 -20   18.97    4.70
  -4   6 -13    1.24    5.04
  -4   6 -12    6.06    5.06
  -4   6 -11   59.98    5.49
  -4   6 -10  143.76    6.50
  -3   2 -23   -0.56    3.59
  -3   5 -19    0.30    4.54
  -3   7 -13   17.70    5.48
  -2   2 -24    4.33    3.47
  -2   3 -23   12.46    3.63
  -2   8 -13    6.64    5.38
  -1   8 -15    6.99    5.54
   0   4 -23    0.56    3.10
   1   5 -22    0.56    3.29
  -5   1 -20   10.82    4.85
  -5   4 -13   15.95    5.74
  -5   4 -12    6.48    5.51
  -4   0 -23   -0.39    4.13
  -4   2 -21    6.51    4.73
  -4   5 -16   18.67    5.40
  -3   6 -16  129.56    6.88
  -3   7 -12  180.60    7.69
  -2   5 -20   12.68    4.58
  -2   7 -16   21.81    4.57
  -2   8 -12   18.23    4.05
  -2   8 -11   32.11    5.67
  -2   8 -10   49.37    5.76
  -2   8  -9   10.41    4.68
  -1   5 -21   92.57    5.50
   0   6 -20   24.98    4.20
   0   7 -18   11.82    4.40
   0   9 -12    4.20    5.11
   0   9 -11   19.16    4.96
  -5   2 -18   -0.24    5.41
  -5   3 -16    9.38    5.81
  -4   1 -22   33.00    4.41
  -4   5 -15   30.61    5.75
  -3   4 -20   54.27    4.20
  -3   7 -11   28.51    4.48
  -3   7 -10    7.66    3.84
  -2   6 -18   83.43    4.94
  -2   7 -15  199.44    7.70
  -1   6 -19    7.41    4.61
  -1   8 -14   49.59    5.75
   0   8 -15   14.71    5.45
   0   9 -10   36.18    5.80
   0   9  -9    5.77    4.90
   1   6 -20   67.75    4.72
   1   8 -16   15.92    5.08
   2   6 -20    2.44    3.74
  -5   3 -15   53.36    6.05
  -4   4 -17    6.45    5.04
  -4   5 -14   66.11    5.96
  -3   0 -24    7.95    4.05
  -3   3 -21   -0.56    4.48
  -3   6 -15   -0.84    5.45
  -2   4 -21   -0.92    4.43
  -1   4 -22    0.02    3.62
  -1   8 -13    9.32    5.84
   0   5 -21   31.83    4.28
   1   7 -18   -3.36    4.63
  -5   2 -17   10.34    5.74
  -5   3 -14    7.95    5.40
  -5   3 -13    4.55    5.30
  -4  -1 -23   12.12    4.84
  -4   2 -20   33.17    5.14
  -4   5 -13   17.39    5.42
  -4   5 -12    3.24    5.37
  -3   1 -23   -0.20    4.04
  -3   2 -22   14.65    4.39
  -3   5 -17    6.65    5.53
  -3   6 -14    7.47    5.45
  -2   0 -25   -0.93    3.33
  -2   3 -22    1.41    3.80
  -2   6 -17   56.56    5.80
  -2   7 -14    5.02    5.57
  -1   2 -24    1.50    3.51
  -1   7 -16   18.18    5.37
  -1   8 -12  499.74    9.65
   0   8 -14   29.41    6.06
   1   8 -15    2.25    5.11
  -5   1 -18    6.45    5.49
  -5   2 -16   76.50    6.29
  -4   0 -22   15.29    4.50
  -4   1 -21   15.25    4.85
  -4   3 -18   20.38    5.91
  -4   4 -16    4.38    5.32
  -3  -2 -25   -2.80    3.29
  -3   6 -13   17.69    5.80
  -2   1 -24    8.95    3.41
  -2   2 -23    0.62    4.16
  -2   7 -13  133.02    6.55
  -1   5 -20    2.23    3.46
  -1   8 -11   52.17    4.43
  -1   8 -10  128.56    6.40
   0   4 -22   10.19    4.13
   0   6 -19   15.32    3.80
   1   5 -21    0.97    4.02
  -5   2 -15    3.04    5.37
  -4   4 -15   35.00    6.06
  -3   3 -20   22.62    4.95
  -3   5 -16   56.78    6.40
  -3   6 -12   89.62    5.24
  -3   6 -11   31.75    5.31
  -2   4 -20   44.78    5.46
  -2   6 -16   82.49    6.01
  -2   7 -12   18.70    4.02
  -2   7 -11   75.99    5.91
  -1   4 -21    7.40    4.37
  -1   7 -15   52.16    5.48
   0   3 -23    7.34    3.53
   0   7 -16    4.87    5.10
   0   8 -13    0.92    4.07
   1   6 -19    3.03    4.62
   1   7 -17   17.13    5.23
   1   8 -14   48.14    5.61
   2   6 -19   -6.75    4.42
  -5   1 -17    9.50    5.87
  -5   2 -14    3.68    5.72
  -5   2 -13    2.57    5.20
  -4   2 -19    9.98    5.06
  -4   3 -17    4.57    5.95
  -4   4 -14    1.92    5.63
  -3  -1 -24   17.06    4.11
  -3   2 -21   10.73    4.99
  -3   4 -18   14.24    5.75
  -3   5 -15   31.97    5.70
  -2   5 -18   34.38    4.52
  -2   6 -15   86.87    6.85
  -1   7 -14   33.42    5.80
   0   2 -24   -1.19    3.28
   0   5 -20   40.06    5.26
   0   8 -12  114.19    5.09
   0   8 -11    3.60    4.99
   1   4 -22   81.57    4.62
   1   8 -13    1.02    5.34
  -5   1 -16   68.82    6.49
  -4  -1 -22   39.25    5.10
  -4   0 -21   -0.65    4.99
  -4   4 -13   20.77    5.22
  -3   0 -23   23.71    4.50
  -3   1 -22   21.13    4.82
  -2  -1 -25    6.81    3.40
  -2   3 -21    4.84    4.77
  -1   0 -25   11.45    3.29
  -1   3 -22   14.17    4.96
  -1   5 -19   29.78    4.17
  -1   7 -13   13.98    5.25
   0   7 -15    6.32    5.01
   0   8 -10   23.34    5.05
   1   2 -24   23.27    3.42
   1   3 -23   12.07    3.68
   1   7 -16    5.04    5.32
   1   8 -12    3.81    5.16
   2   3 -23   42.31    3.80
  -4   2 -18   10.08    5.59
  -4   3 -16   41.98    4.57
  -3   3 -19   54.17    5.46
  -3   4 -17   10.09    5.69
  -3   5 -14   -2.57    4.34
  -2   0 -24   10.09    3.81
  -2   1 -23    0.57    4.34
  -2   2 -22   -1.69    4.16
  -2   5 -17  204.86    7.57
  -2   6 -14   12.07    4.24
  -1   1 -24   -1.53    3.94
  -1   2 -23    3.71    3.63
  -1   6 -16   20.14    5.46
  -1   7 -12   19.53    5.55
   0   4 -21   10.66    4.44
   1   5 -20    7.88    4.51
   1   6 -18   31.04    5.48
   2   5 -20    4.82    4.57
  -4   1 -19   69.09    6.09
  -4   3 -15   38.82    5.92
  -3  -2 -24   11.91    3.89
  -3   4 -16    3.76    5.39
  -3   5 -13   52.85    4.45
  -3   5 -12    1.60    4.82
  -2   6 -13  156.18    6.94
  -2   6 -12   32.75    5.23
  -1   4 -20   27.54    5.13
  -1   7 -11   24.05    5.03
   0   5 -19    4.60    4.86
   0   6 -17    4.67    5.50
   0   7 -14    7.83    5.37
   1   7 -15    3.75    5.30
   2   6 -18   -1.86    4.62
  -4   0 -20   89.01    6.48
  -4   2 -17   29.33    5.70
  -4   3 -14    6.19    5.92
  -3  -1 -23    2.71    4.13
  -3   1 -21   19.00    5.07
  -3   3 -18   22.24    5.41
  -2  -2 -25   14.53    4.13
  -2   4 -18    1.39    5.41
  -2   5 -16   12.25    4.77
  -1  -2 -26   20.38    3.30
  -1   3 -21    1.65    4.64
  -1   6 -15    4.37    5.46
   0   0 -25    0.74    3.24
   0   3 -22    5.10    4.13
   0   7 -13  165.69    6.98
   1   4 -21    0.14    4.43
   2   4 -21   -3.71    4.85
   3   4 -21    2.25    3.82
  -4   1 -18   28.65    5.41
  -4   2 -16   57.84    6.13
  -4   3 -13    2.45    3.19
  -3   0 -22  129.64    6.06
  -3   4 -15    0.13    5.19
  -2   2 -21   -0.12    4.74
  -2   5 -15  126.49    6.93
  -1  -1 -25   16.66    3.49
  -1   5 -17    5.91    5.66
   0   2 -23   10.70    3.88
   0   6 -16   25.81    6.08
   0   7 -12   32.27    5.11
   1   3 -22    7.41    4.36
   1   5 -19   88.49    5.55
   1   6 -17   11.65    5.26
   1   7 -14    9.61    5.33
   3   3 -22   -2.70    4.10
  -3  -3 -24   17.18    4.31
  -3   2 -19   10.42    5.07
  -3   3 -17    9.56    5.57
  -3   4 -14   32.38    5.17
  -2  -1 -24    3.54    4.13
  -2   0 -23   11.42    4.56
  -2   1 -22   12.19    4.58
  -2   3 -19   15.58    5.41
  -2   4 -17   -2.03    5.18
  -1   0 -24    1.12    4.13
  -1   1 -23    7.95    4.26
  -1   2 -22    0.24    4.54
  -1   4 -19   67.73    5.89
  -1   6 -14   55.08    4.40
   0   4 -20   58.04    5.58
   0   5 -18    4.79    5.06
   0   7 -11    7.54    4.81
   1   0 -25    1.00    2.97
   1   2 -23    3.57    3.83
   1   7 -13   36.69    5.18
   2   3 -22    2.35    4.11
   2   5 -19   66.20    5.59
   3   2 -23    0.17    3.62
  -4  -1 -20  101.23    6.73
  -4   0 -19   23.80    5.62
  -4   1 -17    4.43    5.35
  -4   2 -15    2.76    4.09
  -3  -2 -23    8.52    5.19
  -3   1 -20    6.37    5.62
  -3   4 -13   48.15    5.58
  -2   5 -14    7.13    4.37
  -1  -3 -26    7.28    3.22
  -1   5 -16    0.34    5.31
  -1   6 -13  123.41    6.85
   0  -2 -26   33.26    3.47
   0   3 -21    8.95    4.59
   0   6 -15   13.68    5.55
   1   1 -24   11.49    3.60
   1   6 -16   15.06    5.64
   2   1 -24    1.14    3.75
   2   2 -23    4.24    3.70
  -4   2 -14   54.14    4.46
  -3  -1 -22   36.52    5.75
  -3   2 -18  158.41    7.24
  -3   3 -16   20.50    4.23
  -2  -3 -25    3.61    3.65
  -2   2 -20   23.00    5.50
  -2   4 -16  100.70    6.55
  -2   5 -13   83.83    5.00
  -1   4 -18    6.21    5.40
  -1   6 -12  205.10    5.92
   0   5 -17   13.26    5.19
   1   4 -20   77.33    4.76
   1   5 -18    2.13    5.15
   1   7 -12    1.95    5.09
   2   4 -20    1.28    4.56
   2   6 -16   10.41    5.46
   3   4 -20    3.91    4.49
  -4   0 -18  199.44    7.37
  -4   1 -16   34.23    5.72
  -3   3 -15  275.00    7.79
  -2  -2 -24    3.96    4.21
  -2   3 -18    2.71    5.36
  -1  -2 -25    1.64    3.90
  -1   5 -15  107.44    6.15
   0  -1 -25   20.36    3.66
   0   0 -24   38.55    4.10
   0   2 -22   40.34    4.88
   0   4 -19   -2.80    4.94
   0   6 -14   87.77    5.88
   1  -2 -26   27.90    3.18
   1   3 -21    3.00    4.39
   1   6 -15   19.18    5.28
  -4  -1 -19   19.96    5.76
  -4   1 -15   39.15    5.74
  -3  -3 -23    6.50    4.84
  -3   1 -19    2.21    4.34
  -3   2 -17    5.14    5.48
  -3   3 -14   12.79    4.95
  -2  -4 -25   -1.51    3.79
  -2  -1 -23   36.68    4.94
  -2   0 -22   43.74    5.38
  -2   4 -15    4.48    5.77
  -1  -4 -26   15.32    3.29
  -1  -1 -24    5.53    4.20
  -1   1 -22    8.15    4.74
  -1   3 -19    1.61    5.34
  -1   4 -17    3.18    5.85
   0   6 -13    2.79    5.49
   2   3 -21  138.17    5.74
   3   3 -21    7.59    4.45
   4   1 -23    8.79    3.54
   4   2 -22   17.39    3.89
  -4   0 -17    9.53    5.12
  -3  -1 -21   22.50    5.60
  -3   0 -20  137.64    6.89
  -2   2 -19    4.19    5.52
  -2   3 -17   15.77    5.65
  -1   0 -23    2.24    3.39
  -1   5 -14  144.26    6.39
   0  -3 -26   -3.19    3.18
   0   4 -18   70.93    6.04
   0   5 -16    7.24    5.02
   1   2 -22   32.23    4.70
   1   4 -19   -0.81    5.45
   1   5 -17    0.88    5.30
   1   6 -14   24.78    5.11
   2   6 -15   30.63    4.41
  -4  -1 -18   78.03    6.50
  -4   0 -16   48.05    5.87
  -3   1 -18   -3.29    5.53
  -3   2 -16  139.94    6.66
  -2  -3 -24   11.42    4.21
  -2   1 -20    7.88    5.47
  -1   4 -16  209.38    7.49
  -1   5 -13  308.97    8.04
   1   0 -24    2.13    3.66
   1   1 -23    4.15    3.23
   2  -1 -25    7.49    3.16
   2   2 -22   14.67    4.50
   2   5 -17   48.05    6.08
   3   0 -24   12.13    3.41
   3   1 -23    3.86    3.76
   3   2 -22   50.81    4.44
   3   4 -19    3.50    4.56
  -3   0 -19    0.50    5.35
  -3   2 -15  100.47    6.01
  -2  -2 -23    6.89    4.64
  -2   0 -21   72.05    6.02
  -2   2 -18   92.96    6.29
  -2   3 -16   46.85    5.87
  -1  -5 -26    9.20    3.28
  -1  -3 -25   21.41    4.19
  -1   3 -18   24.96    6.00
   0  -2 -25    8.50    3.85
   0   1 -22   14.88    5.61
   0   5 -15  122.31    5.79
   1  -3 -26    0.72    2.92
   1   5 -16   13.25    5.34
   1   6 -13    2.42    3.76
   2   0 -24   -1.75    3.55
   2   1 -23   14.86    4.15
   2   6 -14   19.39    4.29
  -3  -2 -21   71.19    6.03
  -3  -1 -20   25.37    5.89
  -3   1 -17   96.71    6.41
  -1  -2 -24   33.55    4.75
  -1  -1 -23   59.34    5.23
  -1   1 -21  171.77    6.02
  -1   4 -15    5.63    5.15
   0  -4 -26   49.36    3.85
   0  -1 -24    0.58    3.81
   0   0 -23   -2.63    4.62
   0   3 -19   23.44    5.85
   0   4 -17   20.37    5.29
   0   5 -14    4.96    4.82
   1   4 -18  206.99    7.50
   2   3 -20   -0.22    4.86
   2   5 -16    9.93    5.35
   3   3 -20    6.60    4.38
  -2  -4 -24    0.53    4.08
  -2   1 -19   12.83    5.07
  -2   2 -17    7.91    5.04
  -1  -6 -26   13.90    3.31
  -1  -4 -25    1.06    3.87
  -1   2 -19   -2.15    5.30
  -1   3 -17  145.41    7.07
   1  -2 -25   -0.46    3.49
   1   2 -21    4.72    3.68
   1   5 -15    5.22    5.43
   2   4 -18   35.62    5.41
   3   4 -18   64.77    5.72
   4   2 -21    2.36    4.34
  -3   0 -18   28.78    4.29
  -3   1 -16  102.97    5.45
  -2  -3 -23   56.38    5.15
  -2   0 -20    3.92    5.23
  -1   4 -14  103.15    5.79
   0  -3 -25    2.01    3.83
   0   2 -20    9.62    3.88
   0   3 -18  119.91    7.07
   0   4 -16   36.33    5.57
   1   0 -23    1.99    4.33
   1   1 -22    2.25    4.58
   1   3 -19   85.58    6.01
   1   4 -17   17.40    5.54
   2  -2 -25    6.31    3.43
   2   2 -21    0.17    4.90
   3  -2 -25    4.55    3.03
   3   2 -21   -1.07    4.46
   4  -1 -24   -1.25    3.06
   4   0 -23    2.53    3.33
   4   1 -22    3.56    3.80
  -3  -3 -21   21.58    5.47
  -3  -2 -20    9.07    5.24
  -3  -1 -19    0.97    5.10
  -2  -5 -24   -2.92    4.21
  -2  -1 -21  212.73    7.60
  -2   1 -18   34.44    5.32
  -2   2 -16   57.43    5.34
  -1  -3 -24   -1.57    4.20
  -1   1 -20   -1.27    4.12
  -1   3 -16    1.83    5.44
   0  -5 -26    0.23    3.16
   0  -2 -24   72.27    4.71
   0   1 -21    4.12    5.32
   1  -4 -26   12.63    3.01
   1   5 -14   20.35    5.35
   2  -1 -24    6.23    4.11
   2   0 -23   -0.03    4.13
   2   1 -22   -2.06    4.63
   2   5 -15    0.05    5.08
   3  -1 -24    3.15    3.22
   3   1 -22    5.49    4.43
  -3   0 -17   14.65    4.13
  -1  -5 -25   11.33    4.20
  -1  -2 -23    2.44    4.88
  -1   0 -21   18.20    4.07
  -1   2 -18   18.99    4.04
   0  -1 -23    3.16    4.71
   0   2 -19    2.35    5.43
   0   4 -15   -0.78    5.34
   1   2 -20  105.70    6.40
   2  -4 -26    1.95    2.99
   2   3 -19  142.28    6.03
   3   0 -23    0.13    3.86
   3   4 -17   34.77    5.50
  -3  -1 -18    1.36    5.19
  -3   0 -16  365.19    8.31
  -2  -4 -23   14.96    4.78
  -2   0 -19    3.37    5.47
  -2   2 -15  114.25    6.51
  -1   1 -19    7.91    5.22
  -1   3 -15   27.86    5.30
   0  -6 -26   13.15    3.46
   0  -4 -25    3.09    3.76
   0   3 -17    9.52    5.07
   1  -3 -25   34.17    4.26
   1   3 -18   38.81    5.54
   2   5 -14   38.97    5.48
   4   2 -20    4.62    4.74
   5   0 -22    4.12    3.60
  -3  -3 -20   14.34    5.76
  -3  -2 -19   25.71    5.30
  -2  -3 -22    5.81    5.20
  -2  -2 -21   17.39    5.39
  -2  -1 -20   -0.78    5.31
  -2   1 -17   26.19    4.20
  -1  -4 -24   33.82    4.92
  -1   2 -17   16.64    5.52
   0   1 -20   28.09    5.85
   1  -2 -24   16.96    4.45
   1   0 -22   42.87    5.49
   2   4 -16   61.14    5.59
   3  -3 -25    6.60    3.13
  -3  -1 -17   10.46    5.23
  -2  -5 -23    5.93    5.26
  -2   0 -18   11.05    5.10
  -1  -3 -23   -1.42    4.75
  -1  -1 -21   12.75    5.08
   0  -7 -26    1.87    3.21
   0  -3 -24    2.27    4.37
   0   0 -21   35.05    5.82
   0   2 -18  252.24    8.06
   0   3 -16    2.45    4.88
   1   2 -19   -5.29    5.16
   1   4 -15    5.28    5.07
   2  -5 -26    0.59    3.02
   2  -2 -24    1.81    3.84
   2   3 -18    3.17    4.93
   2   5 -13   11.72    4.59
   3   1 -21   44.17    4.95
   3   3 -18    1.38    5.27
   3   4 -16   14.88    5.64
   4  -2 -24   26.84    3.46
   4   0 -22   82.95    5.59
   4   1 -21    1.98    4.23
  -3  -2 -18   90.85    6.22
  -2   1 -16    5.74    3.79
  -1  -7 -25   30.48    4.13
  -1  -2 -22   65.97    5.72
  -1   1 -18    8.31    5.39
  -1   2 -16  268.41    7.61
   0  -8 -26   12.30    3.31
   0  -5 -25    5.77    3.82
   0  -2 -23   -1.56    4.41
   1  -6 -26    1.54    3.05
   1  -4 -25   10.04    4.30
   1   3 -17  146.29    6.11
   2  -1 -23   39.04    4.86
   2   0 -22   13.42    4.66
   3  -2 -24   58.07    4.73
   3  -1 -23    6.03    4.25
   3   0 -22   54.98    5.07
   4  -1 -23   47.11    4.31
  -3  -3 -19    1.37    5.22
  -2  -4 -22   55.64    5.93
  -2  -3 -21   33.93    5.41
  -2  -2 -20    0.56    5.16
  -2  -1 -19    4.11    3.84
  -1  -5 -24    4.16    4.15
   0   1 -19   43.59    6.01
   0   3 -15   28.13    5.20
   1   1 -20    1.59    5.45
   1   4 -14   10.69    5.05
   2   2 -19   14.07    5.79
   2   3 -17  261.45    7.50
   2   4 -15    0.14    5.06
   4  -4 -25   -0.31    3.05
  -2   0 -17   16.17    4.05
  -1   0 -19    3.27    3.85
  -1   1 -17   53.63    5.29
   0  -6 -25    6.73    3.75
   0  -4 -24   30.24    4.78
   0   0 -20  135.88    6.37
   0   2 -17   -3.18    5.26
   1  -7 -26   -1.37    3.06
   1  -3 -24   15.83    4.26
   1  -2 -23   24.62    4.66
   1   0 -21   14.18    5.27
   1   2 -18   17.55    5.44
   1   3 -16   -0.62    5.20
   2  -6 -26   14.44    3.10
   2  -4 -25    0.38    3.29
   3  -4 -25    9.69    3.44
   3   2 -19    0.37    4.89
   3   3 -17   16.68    5.46
   5  -2 -23   -0.52    3.34
   5  -1 -22    2.42    4.30
   5   0 -21    9.77    4.21
  -3  -2 -17   14.86    4.00
  -2  -5 -22   16.25    5.12
  -2  -1 -18    4.36    4.99
  -1  -6 -24   20.24    4.47
  -1  -3 -22   33.80    5.69
  -1  -2 -21    1.64    5.22
  -1  -1 -20   13.73    4.00
   0  -2 -22  176.95    6.84
   0  -1 -21   11.70    5.19
   1  -8 -26    1.01    3.12
   1  -5 -25    9.93    4.21
   2   1 -20    2.49    3.56
   2   4 -14  163.77    6.62
   3   1 -20   -0.48    5.14
   4  -3 -24    3.99    3.37
   4   1 -20   -5.37    5.05
  -2  -4 -21   30.46    5.64
  -2  -2 -19    3.26    5.30
  -1   0 -18  107.98    6.24
   0  -7 -25    3.14    3.71
   0   1 -18    5.69    5.48
   0   2 -16   48.55    5.32
   1  -9 -26   -0.09    2.60
   1   1 -19  185.66    7.30
   1   3 -15  125.26    6.37
   2  -7 -26    1.28    2.97
   2  -2 -23   -4.21    4.59
   2   0 -21   -1.69    3.77
   2   2 -18    4.21    5.68
   2   3 -16    5.37    5.12
   3  -3 -24    2.20    3.75
   4  -5 -25    2.22    2.85
   4  -2 -23    1.13    3.79
   4  -1 -22   15.68    3.92
   4   0 -21   -0.43    4.67
   6  -2 -22   14.12    3.60
  -2  -3 -20    1.23    3.78
  -1  -7 -24   13.05    4.31
  -1   1 -16  124.74    5.98
   0  -5 -24    3.34    4.41
   0   0 -19    1.14    5.07
   1  -6 -25   -0.87    3.70
   1  -4 -24   12.04    4.40
   1   0 -20   28.19    5.89
   1   2 -17    2.75    4.90
   2  -8 -26   -1.93    3.18
   2  -5 -25    7.87    3.62
   3  -2 -23    3.78    4.05
   3  -1 -22    2.78    4.48
   3   2 -18  157.72    7.10
   3   3 -16    8.12    4.93
   4   2 -18  208.33    7.14
   5  -4 -24   14.68    3.07
  -2  -1 -17   11.44    3.70
  -1  -4 -22  108.43    6.18
  -1  -3 -21   67.87    5.81
  -1  -2 -20   70.40    6.21
  -1  -1 -19   46.26    4.56
   0  -8 -25    0.31    3.50
   1  -3 -23   39.11    5.14
   1  -2 -22   72.88    5.89
   1  -1 -21  106.81    6.61
   5  -3 -23   19.50    3.63
  -2  -5 -21  100.19    6.09
  -2  -3 -19    2.89    4.89
  -2  -2 -18   39.75    5.56
  -1   0 -17    1.68    4.59
   0  -6 -24    5.49    4.33
   0  -3 -22   26.06    4.99
   0  -2 -21   28.36    5.38
   0  -1 -20   10.74    4.14
   0   1 -17   18.07    4.25
   1   1 -18   -2.01    4.99
   1   2 -16   17.24    5.21
   2  -6 -25   -3.49    3.77
   2  -4 -24   10.98    3.95
   2   2 -17   35.53    5.57
   2   3 -15   49.70    5.26
   3  -4 -24   48.73    4.27
   3   1 -19   53.47    6.08
   4  -6 -25    3.39    2.85
   4  -4 -24   13.43    3.70
   4   1 -19  105.04    6.37
   5  -2 -22    1.15    3.87
   5  -1 -21   43.07    4.59
   5   0 -20    3.06    4.52
   6  -4 -23    0.56    2.95
  -1  -1 -18   22.08    5.24
   0   0 -18   26.06    5.53
   1  -7 -25   50.72    4.33
   1  -5 -24    9.59    3.90
   2  -1 -21   50.65    5.88
   3  -6 -25   -4.12    3.56
   3   0 -20  104.11    6.48
   3   2 -17    3.57    5.17
   3   3 -15    0.64    5.06
   4  -3 -23   35.44    4.66
   4   2 -17    5.89    5.35
   5  -5 -24    0.78    2.99
  -2  -2 -17    1.58    4.99
  -1  -5 -22   12.44    5.11
  -1  -2 -19   -0.03    4.87
   0  -7 -24    0.56    4.26
   1  -8 -25    8.03    3.47
   1   0 -19    7.50    4.20
   2   1 -18   43.11    6.19
   3  -3 -23    7.72    3.54
   3  -2 -22  113.24    5.87
   4  -2 -22    8.71    4.45
   4  -1 -21   62.79    5.21
   6  -3 -22    2.45    3.42
   6  -2 -21   -1.08    3.77
  -2  -5 -20   18.14    5.42
  -2  -3 -18   41.90    5.76
  -1  -4 -21   -0.22    3.71
  -1  -3 -20    5.08    5.25
   0  -4 -22   45.55    5.44
   0  -2 -20   29.62    5.07
   0  -1 -19   27.61    5.49
   1  -9 -25   13.95    3.41
   1  -6 -24    7.45    4.23
   1  -3 -22    2.14    4.80
   1  -2 -21    9.38    5.24
   1  -1 -20    2.19    3.97
   1   1 -17   34.22    5.15
   2  -7 -25   -0.15    3.49
   2  -5 -24   -1.31    3.95
   2   2 -16   10.51    5.00
   3  -7 -25   -1.91    3.20
   3   1 -18   12.83    5.44
   4  -5 -24    8.21    3.75
   4   1 -18    1.55    5.06
   5  -4 -23    3.52    3.41
  -2  -4 -19   10.01    3.89
  -1  -6 -22   85.88    5.99
  -1  -1 -17    3.32    4.59
   0  -8 -24   -0.41    3.94
   0  -3 -21   28.83    4.33
   0   0 -17    1.71    4.95
   1 -10 -25    1.46    3.22
   2  -8 -25    0.61    3.24
   2  -4 -23    8.91    4.72
   2   0 -19    2.31    5.06
   3   2 -16    6.57    5.06
   3   3 -14   14.91    3.80
   4   2 -16   36.45    5.46
   5  -6 -24   18.25    3.19
   6  -5 -23    1.18    2.94
  -1  -5 -21   -1.68    4.82
  -1  -2 -18   10.99    5.07
   0  -9 -24   10.21    4.25
   1  -7 -24    2.78    3.92
   1   0 -18    7.67    3.85
   2  -6 -24   14.80    3.99
   2  -3 -22    1.37    5.56
   2  -2 -21   20.32    5.69
   2  -1 -20    0.39    5.44
   2   1 -17  320.46    8.17
   2   2 -15    2.37    4.74
   3  -8 -25    6.47    3.05
   3  -4 -23   -2.19    4.39
   3   0 -19   19.43    5.57
   4  -8 -25    2.03    2.66
   4  -4 -23    6.55    3.76
   4   0 -19   41.87    5.37
   5  -3 -22    0.22    4.04
   5  -2 -21    2.02    4.13
   5  -1 -20    3.91    4.77
  -1  -7 -22   77.57    5.84
  -1  -4 -20   26.08    5.22
  -1  -3 -19    7.59    5.13
   0  -5 -22   13.40    5.23
   0  -1 -18    5.21    4.66
   1  -4 -22   24.47    5.29
   1  -1 -19   81.97    6.25
   1   1 -16    2.60    3.35
   2 -11 -25    7.59    2.65
   2 -10 -25    1.10    2.72
   2  -9 -25   30.30    3.41
   3  -6 -24   44.51    4.32
   3  -2 -21   31.04    5.23
   3  -1 -20   -0.14    4.81
   4  -6 -24   10.65    3.39
   4  -3 -22    4.28    4.33
   4  -1 -20   -5.59    4.96
   7  -4 -21    7.16    3.71
  -2  -4 -18    8.20    3.89
   0  -4 -21    1.34    5.51
   0  -3 -20   54.31    5.76
   0  -2 -19   13.73    5.23
   1  -8 -24    4.79    4.13
   1  -3 -21   29.28    5.59
   1  -2 -20   46.83    4.88
   2  -5 -23   12.12    4.67
   2   0 -18  316.74    8.01
   3 -10 -25   -1.65    2.73
   3   1 -17   72.20    4.76
   3   2 -15   28.69    5.69
   4   2 -15    1.07    4.63
   5  -7 -24    2.28    2.90
   5  -5 -23   20.37    3.89
   6  -6 -23    1.61    2.79
   6  -3 -21    6.56    4.13
   6  -2 -20   12.31    4.58
   6  -1 -19   14.85    4.48
  -1  -6 -21    2.03    4.87
   0  -8 -23   -0.41    4.40
   1   0 -17    7.59    3.59
   2  -7 -24    1.43    3.85
   2  -4 -22   -3.58    4.87
   2  -1 -19  119.35    6.70
   2   1 -16   19.99    5.27
   3   0 -18  179.64    7.16
   4  -5 -23   66.54    4.71
   5  -4 -22    3.90    3.91
   5   0 -18   -1.98    4.95
  -1  -5 -20   41.61    5.64
  -1  -4 -19    5.81    5.20
  -1  -3 -18    7.90    5.48
   0  -6 -22  114.03    6.23
   0  -1 -17   93.57    4.66
   1 -10 -24   68.57    4.38
   1  -9 -24    8.89    3.74
   1  -5 -22    0.20    4.88
   1  -1 -18   55.93    5.96
   2  -2 -20   62.06    5.98
   3  -7 -24    6.07    3.45
   5  -8 -24   39.74    3.20
   5  -3 -21   25.22    4.42
   5  -1 -19   70.70    5.72
   6  -7 -23    0.73    2.73
   6  -5 -22    0.31    3.48
  -1  -7 -21    5.36    5.09
   0  -9 -23   30.37    4.65
   0  -5 -21   20.58    5.56
   0  -4 -20   81.04    6.14
   0  -3 -19   21.14    5.05
   0  -2 -18   -3.98    4.64
   1  -4 -21    2.46    5.15
   1  -2 -19   18.36    5.69
   2  -8 -24   68.55    3.96
   2   0 -17    2.62    5.21
   3  -3 -21   -1.85    5.03
   3  -2 -20   25.20    5.22
   3  -1 -19    5.81    3.78
   3   1 -16   45.17    5.28
   4  -8 -24    4.81    3.21
   4  -4 -22    0.45    4.23
   4  -2 -20    3.85    4.98
   4   1 -16   24.41    5.32
   5  -6 -23   -0.29    3.92
   7  -5 -21   23.79    3.64
   0  -7 -22   -0.82    5.01
   2  -9 -24    2.63    3.51
   3  -8 -24   60.23    4.33
   3  -6 -23   10.62    4.19
   4  -6 -23    1.39    4.11
   6  -8 -23    7.11    3.05
   6  -4 -21    5.32    3.89
  -1  -6 -20  106.96    5.94
  -1  -5 -19   -1.09    4.71
   1  -8 -23    1.67    4.14
   1  -6 -22    6.49    4.65
   1  -1 -17  131.26    6.14
   2 -12 -24    4.32    2.77
   2 -11 -24   11.79    3.31
   2 -10 -24   91.94    4.42
   2  -7 -23    2.01    4.03
   2  -5 -22    3.32    3.55
   2  -4 -21   -1.42    4.75
   2  -2 -19   -1.58    5.09
   2  -1 -18    8.13    3.65
   3  -9 -24   10.50    3.64
   3   0 -17    1.07    4.82
   4  -9 -24    4.28    3.25
   4   0 -17    5.14    5.09
   5  -7 -23   29.33    4.00
   5  -5 -22    2.41    4.20
   5   0 -17   20.08    5.35
   6  -6 -22  103.40    4.63
   6  -3 -20    5.99    4.23
   7  -4 -20   -2.57    3.76
  -1  -4 -18   71.44    4.49
   0  -8 -22   54.41    5.28
   0  -6 -21    2.62    4.00
   1  -9 -23   53.26    4.54
   1  -5 -21  118.11    6.31
   1  -2 -18   11.69    5.16
   2  -3 -20   13.69    5.17
   2   0 -16    8.67    4.72
   3 -12 -24    2.74    2.71
   3 -11 -24    1.22    2.84
   3 -10 -24    1.72    3.19
   3  -7 -23    2.67    3.96
   3  -1 -18    2.07    5.39
   3   1 -15    9.36    4.63
   4 -11 -24    1.00    2.74
   4 -10 -24   38.31    3.18
   4  -5 -22    5.08    4.42
   4   1 -15   15.57    5.06
   5  -4 -21    3.83    4.40
   5  -1 -18    7.04    4.88
  -1  -7 -20    5.96    5.36
   0  -5 -20   -2.75    4.11
   0  -4 -19   12.77    5.43
   0  -3 -18    3.59    4.65
   1 -10 -23   33.68    4.20
   1  -7 -22   13.75    4.96
   1  -4 -20   62.14    5.73
   1  -3 -19   26.03    5.46
   2  -8 -23    6.29    4.34
   2  -6 -22   36.35    5.33
   3  -4 -21   27.83    4.94
   3  -3 -20   -1.19    5.32
   3  -2 -19   -3.63    5.13
   4  -3 -20    3.07    4.63
   4  -2 -19    6.15    5.14
   4  -1 -18   14.20    3.99
   5  -8 -23    8.55    3.33
   5  -2 -19   -2.19    4.60
   6  -5 -21    1.82    3.88
   7  -6 -21    4.31    3.27
  -1  -6 -19    3.71    5.05
   0  -7 -21   57.06    5.48
   1 -11 -23   -1.17    3.81
   2  -1 -17   46.90    4.95
   3  -8 -23   10.95    4.04
   3   0 -16   49.60    6.04
   5  -6 -22    5.03    3.84
   5   0 -16    5.61    5.12
   6  -7 -22    3.78    3.36
  -1  -5 -18   17.59    5.09
   0  -6 -20   43.07    5.22
   1  -8 -22   27.72    4.83
   1  -6 -21    1.33    5.25
   2  -9 -23    3.72    4.06
   2  -5 -21    3.90    3.73
   2  -4 -20    1.06    5.07
   2  -3 -19   70.25    5.61
   2  -2 -18   48.13    5.68
   4  -8 -23   -2.18    2.80
   4  -6 -22   61.63    5.25
   4   0 -16   20.93    5.00
   5  -5 -21   19.33    4.28
   6  -4 -20   62.79    5.14
   6  -2 -18  153.97    6.35
   7  -7 -21   59.94    3.73
   7  -5 -20   22.82    3.96
   8  -7 -20    7.64    2.75
   0  -8 -21   -1.00    4.98
   0  -5 -19  165.18    6.75
   0  -4 -18    1.25    4.48
   1  -5 -20    4.78    4.75
   1  -3 -18   25.53    4.96
   1  -2 -17    3.48    4.45
   2 -12 -23    1.50    3.15
   2 -11 -23    2.77    3.37
   2 -10 -23    2.87    4.20
   2  -7 -22   -2.03    4.29
   3 -13 -23   15.39    3.33
   3  -9 -23   73.11    4.64
   3  -5 -21   13.64    5.28
   3  -1 -17    3.39    3.58
   4  -9 -23   39.18    3.98
   4  -1 -17    3.64    5.15
   5 -11 -23    4.19    2.69
   5 -10 -23    3.64    3.03
   5  -7 -22    3.38    3.68
   6  -8 -22   23.78    3.62
   6  -6 -21   -1.82    3.71
   7  -4 -19   19.15    4.56
   0  -9 -21   41.92    4.99
   1  -7 -21   48.50    5.22
   1  -4 -19   15.35    3.74
   2  -6 -21   -4.45    4.95
   3 -12 -23    3.25    3.48
   3 -10 -23    2.41    3.61
   3  -4 -20   38.97    5.67
   3  -3 -19   27.52    5.80
   3  -2 -18   83.94    5.23
   4 -12 -23    2.44    2.78
   4 -10 -23   -1.51    3.75
   4  -7 -22   -4.21    4.77
   4  -4 -20   -0.53    5.06
   4  -3 -19  120.89    6.27
   4  -2 -18  117.12    6.55
   5  -3 -19   28.64    5.06
   5  -2 -18   20.89    5.21
   7  -8 -21    1.02    2.85
   8  -8 -20   50.64    3.50
   8  -6 -19   21.77    4.05
  -1  -6 -18   60.70    5.07
   0  -7 -20    5.99    4.84
   1 -11 -22   36.22    5.28
   3 -11 -23   15.14    3.76
   4 -11 -23    8.36    3.20
   4   0 -15   15.77    5.27
   5  -8 -22   38.83    4.23
   5  -6 -21    5.28    4.13
   5   0 -15   11.00    4.70
   6  -9 -22   -2.43    3.01
   6  -5 -20   11.84    4.20
   7  -6 -20    1.73    3.86
   0  -6 -19   -1.26    5.13
   1  -6 -20   -3.51    5.13
   2  -5 -20   27.71    4.34
   2  -4 -19   14.10    5.44
   2  -3 -18    1.17    5.16
   2  -2 -17   -0.83    3.71
   3  -6 -21    9.85    5.13
   3  -1 -16    9.26    4.82
   4  -8 -22    0.65    3.90
   6 -10 -22   29.66    3.26
   6  -7 -21   12.47    4.50
   6  -3 -18    1.23    4.92
   6  -2 -17    2.47    4.86
   7  -9 -21   22.52    3.06
   7  -5 -19   54.42    4.50
   0  -8 -20    0.09    4.97
   0  -5 -18   -1.40    5.24
   1  -8 -21   14.32    4.11
   1  -5 -19    4.32    5.15
   1  -4 -18    2.10    4.53
   2 -13 -22    7.65    3.91
   2  -7 -21   84.22    5.85
   3 -14 -22   -0.23    3.06
   3  -5 -20   -1.33    5.22
   3  -2 -17   -0.10    5.09
   4  -1 -16    8.37    5.00
   5  -9 -22   10.21    4.15
   5  -5 -20   24.37    4.95
   5  -1 -16    4.00    3.69
   7 -10 -21    9.26    2.89
   7  -7 -20   -3.33    3.55
   7  -4 -18  102.17    5.27
   8  -7 -19   10.21    3.21
   1  -9 -21   31.97    5.11
   2 -12 -22   32.96    3.82
   2 -11 -22    3.49    3.93
   2 -10 -22   46.79    3.85
   3  -9 -22    2.14    3.96
   3  -7 -21   -0.96    4.65
   3  -4 -19    4.02    4.93
   3  -3 -18   33.92    5.20
   4  -9 -22   -0.30    3.95
   4  -5 -20    2.61    4.14
   4  -4 -19   -4.56    5.17
   4  -3 -18   12.39    5.33
   4  -2 -17    3.64    4.81
   5 -10 -22   26.68    3.54
   5  -7 -21   13.07    4.18
   5  -4 -19    6.56    5.03
   5  -3 -18   16.87    5.11
   5  -2 -17    6.76    3.70
   6  -8 -21    1.19    3.79
   6  -6 -20   57.25    5.04
   0  -9 -20    5.06    4.81
   0  -7 -19   52.41    5.33
   1 -10 -21    2.57    4.40
   1  -7 -20    7.95    3.78
   2  -8 -21   -1.61    4.59
   2  -6 -20    8.31    3.57
   3 -13 -22    0.94    3.33
   3 -10 -22    5.38    4.24
   4 -13 -22    3.36    2.89
   4 -10 -22    1.97    3.59
   5 -11 -22    5.28    3.26
   8  -8 -19    3.16    3.65
   0  -6 -18   44.25    5.46
   1  -6 -19    0.79    5.01
   2  -5 -19   65.48    4.71
   2  -4 -18  112.75    6.40
   2  -3 -17   15.34    4.61
   3 -12 -22    7.08    3.63
   3 -11 -22    0.92    3.81
   3  -6 -20  161.68    6.82
   4 -12 -22   11.94    3.33
   4 -11 -22   -0.39    3.58
   4  -1 -15    8.59    4.46
   5  -8 -21   14.51    4.33
   5  -1 -15   18.23    5.17
   6  -9 -21    1.60    3.34
   6  -4 -18   97.14    5.77
   6  -3 -17    9.01    4.84
   6  -2 -16   18.86    5.36
   7  -8 -20   18.11    3.57
   7  -6 -19   45.05    4.63
   8  -6 -18    1.54    3.52
   0  -8 -19   45.79    5.55
   1  -8 -20    6.18    4.68
   1  -5 -18   62.99    4.79
   2  -9 -21   28.94    4.94
   2  -7 -20    3.89    4.65
   3  -8 -21   -1.63    3.65
   3  -5 -19    3.82    4.87
   3  -2 -16    8.28    4.84
   4  -6 -20   44.63    4.06
   5  -5 -19  101.46    5.95
   6 -12 -21    0.33    2.85
   6 -11 -21   10.58    3.08
   6 -10 -21   -0.93    3.15
   6  -7 -20   10.97    4.07
   7  -9 -20   -0.06    3.31
   7  -5 -18   -0.58    4.51
   8  -9 -19    6.04    3.01
   1  -9 -20   -2.20    4.92
   2 -13 -21   10.95    4.17
   2 -10 -21   25.09    4.77
   3  -4 -18  149.89    5.71
   3  -3 -17  140.63    5.27
   4  -5 -19   73.60    5.67
   4  -4 -18    7.72    5.12
   4  -3 -17   14.76    5.28
   4  -2 -16    1.57    4.93
   5  -9 -21    3.99    4.04
   5  -4 -18   34.67    5.58
   5  -3 -17   30.35    5.24
   7 -11 -20   -2.86    3.17
   7 -10 -20    1.36    3.04
   7  -7 -19   94.28    4.83
   7  -4 -17   22.24    4.88
   8 -10 -19   12.28    2.89
   8  -7 -18    3.56    3.65
   0  -9 -19  173.29    6.62
   0  -7 -18   10.90    4.01
   1  -7 -19   73.85    4.78
   2 -12 -21    1.99    3.85
   2  -8 -20  115.78    6.11
   2  -6 -19    2.66    3.45
   2  -5 -18   22.41    4.98
   3 -14 -21   -1.94    3.11
   3  -7 -20    5.58    3.60
   4 -14 -21    0.61    2.97
   4  -9 -21    2.02    3.37
   4  -7 -20    6.47    4.64
   5 -13 -21    4.49    2.88
   6  -8 -20    4.97    3.95
   1 -11 -20   -2.55    4.47
   1 -10 -20   27.44    4.88
   1  -6 -18   63.39    5.33
   2  -4 -17    1.62    4.39
   3 -13 -21   16.55    3.64
   3 -12 -21    3.45    3.78
   3 -11 -21    5.04    4.04
   3  -6 -19   13.92    5.19
   4 -13 -21   14.56    3.41
   4 -10 -21    9.98    4.23
   5 -12 -21    0.55    3.46
   5 -11 -21    8.41    3.46
   5  -6 -19   -0.18    4.81
   5  -1 -14    1.46    4.62
   6  -5 -18   90.49    5.78
   6  -2 -15   16.47    4.81
   7  -8 -19    0.44    3.78
   7  -6 -18    0.81    4.49
   8  -8 -18   16.60    3.43
   8  -6 -17    0.39    3.83
   9  -9 -17    7.45    2.73
   0  -8 -18   -1.27    4.71
   1  -8 -19    7.85    4.91
   2  -9 -20    8.28    4.72
   2  -7 -19    0.40    4.57
   3  -8 -20    1.08    5.09
   3  -5 -18    5.68    4.97
   3  -3 -16    6.54    4.93
   4 -12 -21   -0.60    3.65
   4 -11 -21   73.23    4.61
   4  -8 -20   21.28    4.80
   4  -6 -19   -1.98    4.71
   5  -5 -18   14.69    4.62
   5  -2 -15    1.62    4.79
   6 -13 -20   -2.53    2.67
   6  -9 -20   -2.67    2.90
   6  -4 -17    8.34    3.64
   6  -3 -16    2.09    3.64
   7  -5 -17   26.63    4.85
   2 -10 -20   42.13    4.83
   3  -4 -17   11.33    3.58
   4 -15 -20    0.17    2.80
   4  -5 -18    2.94    4.54
   4  -4 -17   45.51    5.39
   4  -3 -16    0.35    4.75
   5  -9 -20   11.21    4.37
   5  -4 -17   15.50    5.10
   5  -3 -16   -0.53    5.16
   6 -11 -20    0.47    3.29
   6 -10 -20    2.47    3.63
   7  -9 -19   51.65    4.54
   7  -4 -16   20.53    4.89
   8  -9 -18    4.07    3.40
   1  -9 -19    4.77    4.44
   1  -7 -18   40.75    4.35
   2 -13 -20   11.69    4.06
   2 -11 -20    0.95    4.33
   2  -8 -19    0.69    4.65
   2  -6 -18   28.43    3.79
   2  -5 -17   -1.54    4.43
   3  -9 -20    7.38    3.26
   3  -7 -19   31.98    5.54
   4  -9 -20   -2.24    4.67
   4  -7 -19   72.06    5.93
   5 -14 -20   -1.74    2.84
   5  -7 -19   21.15    5.35
   6  -6 -18  267.15    7.82
   7 -12 -19    2.19    2.79
   7 -10 -19    7.51    3.80
   7  -7 -18   16.11    4.29
   8 -11 -18    5.35    2.76
   8 -10 -18    0.49    3.12
   8  -7 -17    8.30    4.29
   9  -8 -16    4.15    3.72
   1 -10 -19   -3.31    4.58
   3 -14 -20   26.57    3.76
   3 -10 -20    0.66    4.39
   3  -6 -18   51.40    5.65
   4 -14 -20   46.89    3.74
   5 -13 -20    2.91    3.17
   5 -11 -20    6.71    3.59
   5 -10 -20   28.55    4.40
   6  -5 -17  151.45    6.56
   7 -11 -19   12.33    3.43
   0  -8 -17    5.41    4.60
   1 -11 -19    5.04    4.66
   1  -8 -18   87.29    5.72
   2  -9 -19   36.14    5.23
   2  -7 -18   37.75    5.43
   3 -13 -20    0.78    3.70
   3 -12 -20   -2.67    3.79
   3  -8 -19    4.09    4.88
   3  -5 -17   27.07    5.37
   4 -13 -20   -1.72    3.71
   4 -12 -20    6.13    3.94
   4 -11 -20    4.52    4.12
   4  -6 -18   23.07    5.46
   5 -15 -19    8.99    2.76
   5 -12 -20   10.55    2.85
   5  -8 -19   -2.98    4.78
   5  -6 -18  197.68    6.36
   5  -2 -14   11.38    4.41
   6 -14 -19    4.33    2.86
   6  -9 -19    1.16    4.12
   6  -4 -16   79.97    5.66
   6  -3 -15  127.92    6.06
   7  -8 -18    2.28    4.23
   7  -6 -17    1.25    4.26
   8  -8 -17   -2.60    3.90
   8  -6 -16    5.38    4.20
   9  -9 -16    0.02    3.20
   3 -15 -19   21.73    4.11
   4  -8 -19    2.70    3.61
   4  -5 -17  305.99    7.99
   4  -4 -16   51.27    5.69
   5  -5 -17   -0.41    4.12
   5  -4 -16   25.15    5.11
   5  -3 -15    3.43    4.84
   6 -13 -19   11.80    3.47
   6 -10 -19    3.77    4.06
   6  -7 -18    1.41    4.34
   7  -5 -16   10.11    4.62
   7  -4 -15   26.52    5.14
   9 -10 -16    4.80    2.82
   1  -9 -18   28.35    5.03
   1  -7 -17   48.78    4.33
   2 -10 -19   16.49    4.79
   2  -6 -17    2.23    3.49
   3  -9 -19    4.61    4.54
   3  -7 -18    7.79    5.09
   4 -15 -19    2.18    3.07
   4  -9 -19    1.67    4.43
   5  -9 -19   23.22    4.80
   5  -7 -18    5.98    5.41
   6 -15 -18    2.44    2.52
   6 -12 -19   -4.08    3.43
   6 -11 -19   17.17    3.94
   6  -6 -17   21.88    5.57
   7 -13 -18   -1.92    2.92
   7  -9 -18    8.18    4.11
   8  -9 -17   21.66    3.84
   8  -7 -16   10.28    4.24
   1 -10 -18  140.56    6.25
   2 -12 -19   -2.64    4.38
   2 -11 -19   -3.17    4.51
   2  -8 -18  129.82    6.35
   3 -14 -19    1.97    3.66
   3 -10 -19   25.09    4.88
   3  -6 -17   73.59    5.74
   4 -16 -18   17.41    3.50
   4  -7 -18    4.74    3.63
   5 -14 -19   10.37    3.17
   6  -8 -18   97.10    5.53
   6  -5 -16    2.95    4.80
   7 -11 -18    4.23    3.21
   7 -10 -18    5.34    3.70
   8 -12 -17    0.59    2.79
   8 -11 -17    0.15    3.04
   8 -10 -17    4.11    3.32
   9  -8 -15   14.83    4.01
   1 -11 -18    5.58    4.91
   1  -8 -17   -1.32    4.72
   2  -7 -17   78.43    5.61
   3 -13 -19   48.42    5.02
   3 -11 -19   47.03    5.36
   3  -8 -18    7.76    4.59
   3  -5 -16    0.22    4.06
   4 -14 -19   -1.07    3.63
   4 -10 -19    1.41    4.47
   4  -6 -17    2.45    5.10
   5 -13 -19    7.84    3.65
   5 -12 -19    3.49    3.73
   5 -11 -19   -4.02    4.33
   5  -8 -18   31.29    5.39
   5  -6 -17    5.46    4.57
   6  -4 -15   79.74    5.84
   6  -3 -14    8.13    4.72
   7  -6 -16   -2.00    4.73
   2  -9 -18    5.67    3.80
   4 -13 -19    1.60    3.90
   4 -12 -19    8.99    4.14
   4  -5 -16    0.99    4.34
   5 -15 -18    9.12    3.15
   5  -5 -16    3.50    4.74
   5  -4 -15    2.13    5.26
   6 -14 -18    0.97    2.96
   6  -7 -17    0.77    4.60
   7 -14 -17    8.08    2.89
   7  -5 -15    8.12    4.81
   8  -8 -16   20.30    4.39
   9 -11 -15   15.32    2.82
   9 -10 -15    9.83    3.31
   9  -9 -15    6.47    3.43
   1  -9 -17    4.05    4.88
   2 -10 -18   14.75    4.99
   3 -15 -18    0.99    3.51
   3  -9 -18    2.93    4.84
   3  -7 -17   43.32    5.36
   4 -15 -18    3.44    3.42
   5  -9 -18   43.75    5.45
   5  -7 -17   36.94    5.06
   6 -12 -18    0.33    3.70
   6 -11 -18    2.11    4.00
   6 -10 -18    9.51    4.28
   6  -6 -16    7.42    5.14
   7  -9 -17   73.17    5.05
   8 -13 -16    0.48    2.63
   8  -9 -16   15.88    3.94
   1 -10 -17   31.85    4.96
   2 -13 -18    0.85    4.10
   2 -12 -18   31.09    5.14
   2 -11 -18    1.61    4.58
   2  -8 -17    9.60    4.85
   4  -9 -18   10.21    5.18
   4  -7 -17   28.01    5.41
   5 -16 -17    0.96    2.70
   5 -14 -18    2.79    3.53
   5 -10 -18  120.47    5.84
   6 -15 -17   21.04    3.10
   6  -8 -17    0.21    4.74
   7 -15 -16    0.26    2.51
   7 -13 -17   25.77    3.30
   7 -10 -17    5.29    4.08
   7  -7 -16    6.93    3.45
   8 -12 -16    3.68    3.16
   8 -11 -16    8.89    3.57
   8 -10 -16   51.64    4.27
   9  -8 -14    1.69    4.28
   1 -11 -17   13.26    4.67
   3 -14 -18  119.05    5.39
   3 -11 -18    0.76    4.74
   3 -10 -18   13.69    3.87
   3  -6 -16   20.55    3.41
   4 -16 -17   -0.04    3.25
   4 -14 -18   59.82    4.51
   4 -10 -18   39.44    5.48
   4  -6 -16   15.88    4.59
   5 -13 -18   -1.07    3.84
   5 -12 -18   98.06    5.17
   6 -16 -16   11.79    2.91
   6  -5 -15  289.88    7.06
   6  -4 -14   88.24    5.84
   6  -3 -13   40.55    5.12
   7 -12 -17    8.08    3.57
   7 -11 -17   21.97    3.96
   7  -6 -15   18.67    5.24
   8  -6 -14   42.89    4.86
   2  -9 -17   14.48    4.76
   3 -12 -18   30.98    4.85
   3  -8 -17    8.28    3.47
   4 -13 -18    1.78    4.08
   4 -11 -18   21.68    4.84
   4  -8 -17    4.93    4.83
   4  -5 -15  392.89    8.46
   5  -8 -17    4.89    3.72
   5  -5 -15  193.72    7.01
   6 -14 -17    3.03    3.59
   6  -9 -17   27.61    5.01
   6  -7 -16    3.75    4.72
   7  -8 -16    4.42    4.67
   7  -5 -14   13.22    4.99
   9 -12 -14    2.49    2.73
   9  -9 -14    8.13    3.82
   1  -9 -16    2.27    4.62
   2 -10 -17    4.12    4.84
   3 -15 -17   11.10    3.85
   3  -9 -17   58.75    5.34
   3  -7 -16    0.28    4.25
   5 -15 -17    6.50    3.43
   5  -9 -17   46.04    5.23
   6 -13 -17   15.23    3.69
   7 -14 -16    8.12    3.22
   8 -13 -15    2.91    2.84
   8  -9 -15    4.86    3.73
   9 -11 -14   -0.59    3.17
   9 -10 -14    4.18    3.35
   2 -13 -17   13.52    4.41
   2 -11 -17    5.28    4.69
   2  -8 -16   27.79    4.79
   4 -15 -17   29.69    3.88
   4  -9 -17    5.31    4.98
   4  -7 -16   -3.34    5.13
   5 -16 -16    3.27    3.04
   5 -14 -17   -0.16    4.00
   5  -7 -16    3.94    3.53
   6 -15 -16    4.95    2.96
   6 -12 -17    4.37    4.02
   6  -8 -16   49.98    5.53
   6  -6 -15   49.94    5.52
   7 -15 -15   -0.06    3.18
   7 -13 -16   24.87    3.60
   7  -7 -15  161.43    6.73
   8 -12 -15    5.13    3.72
   8 -10 -15   17.22    4.18
   8  -7 -14    9.18    4.71
   1 -10 -16   52.95    5.41
   2 -12 -17    8.39    4.64
   3 -10 -17    2.13    4.85
   4 -16 -16    4.27    3.66
   4 -14 -17    0.70    3.80
   4 -10 -17    3.84    4.74
   5 -13 -17   69.63    4.73
   5 -11 -17    6.50    4.66
   5 -10 -17   11.94    4.98
   5  -6 -15    3.94    4.88
   6 -16 -15    4.27    3.16
   6  -5 -14   -2.49    4.80
   6  -4 -13  177.60    6.94
   7 -12 -16   73.09    4.74
   7 -11 -16    4.50    4.37
   7  -6 -14   18.83    5.12
   8 -11 -15   -0.79    4.11
   9 -13 -13   14.86    2.93
   9  -8 -13    8.39    4.23
   2  -9 -16   -3.56    5.53
   3 -13 -17    9.28    4.58
   3 -12 -17    4.87    4.64
   3 -11 -17    2.98    4.47
   3  -8 -16   21.27    4.59
   4 -12 -17   -1.51    4.25
   4 -11 -17   13.19    4.66
   4  -8 -16    1.47    4.92
   4  -6 -15   22.68    3.92
   5  -8 -16   84.99    6.42
   5  -5 -14    7.98    4.68
   6 -14 -16    1.17    3.19
   6  -9 -16    9.72    5.02
   6  -7 -15   38.75    5.54
   7  -8 -15   15.15    5.26
   7  -5 -13    7.93    4.98
   8 -14 -14    4.55    2.74
   8  -6 -13   28.18    4.91
   9 -12 -13    0.43    3.02
   9  -9 -13   51.55    4.66
  10 -11 -11    0.53    2.70
   5 -15 -16   -2.48    3.66
   6 -13 -16    5.38    4.02
   6 -10 -16   -1.91    4.97
   7 -14 -15    1.50    3.29
   7  -9 -15    3.87    4.42
   9 -11 -13    3.83    3.60
   9 -10 -13   15.24    3.77
  10 -10 -11    6.32    3.38
   2 -11 -16    8.70    4.49
   2 -10 -16   63.92    4.32
   3 -15 -16   13.82    4.01
   3  -9 -16    9.94    4.64
   4 -15 -16   -1.28    3.86
   4  -9 -16   38.27    5.81
   4  -7 -15   17.76    5.08
   5 -17 -14    4.93    2.94
   5 -16 -15    1.55    3.47
   5  -9 -16    5.03    3.64
   5  -7 -15    5.75    4.80
   6 -15 -15    0.48    3.67
   6 -12 -16    7.83    4.66
   6  -6 -14   51.24    5.34
   7 -15 -14   24.74    3.84
   7 -13 -15   10.26    3.78
   7  -7 -14  107.41    6.27
   8 -13 -14    7.81    2.66
   8 -10 -14    3.80    4.16
   8  -7 -13    1.58    5.00
   9 -13 -12   -1.05    3.15
   2 -13 -16    0.05    4.75
   2 -12 -16    0.88    4.52
   3 -14 -16   65.50    5.37
   3 -10 -16   33.37    5.07
   4 -16 -15    0.17    3.70
   5 -14 -16    1.65    3.05
   5 -10 -16  117.59    6.52
   5  -6 -14    9.24    4.53
   6 -16 -14   47.96    3.70
   6  -8 -15   15.62    3.80
   6  -5 -13  155.51    6.54
   7 -16 -13    3.84    2.79
   7 -12 -15    1.24    4.07
   7 -11 -15    0.34    4.31
   8 -12 -14   15.70    3.08
   8 -11 -14    3.28    3.90
   9  -8 -12   15.77    4.62
   3 -13 -16    2.56    4.63
   3 -12 -16    8.51    4.69
   3 -11 -16   -6.93    4.83
   3  -8 -15    3.98    4.83
   4 -17 -14   -3.83    3.35
   4 -13 -16    5.42    4.71
   4 -11 -16   11.31    4.63
   4 -10 -16   47.85    4.16
   5 -12 -16   40.19    5.36
   5 -11 -16   -3.58    3.53
   5  -8 -15   -0.95    5.04
   6 -14 -15    9.36    3.93
   6  -9 -15  169.89    7.51
   7  -8 -14    7.11    5.32
   7  -6 -13    1.58    3.62
   8 -15 -12   -1.81    2.60
   8 -14 -13    4.38    3.07
   8  -8 -13   33.26    5.21
   8  -6 -12  106.57    6.36
   9 -12 -12    4.85    3.41
   9  -9 -12   10.73    4.31
  10 -11 -10   12.81    3.48
  10 -10 -10    6.11    3.80
   4 -12 -16  126.22    5.81
   4  -8 -15    1.42    3.55
   5 -15 -15   30.18    4.19
   6 -10 -15   32.65    5.49
   6  -7 -14    8.83    3.70
   7 -14 -14   32.16    3.74
   7  -5 -12    4.27    3.65
   8 -13 -13   26.43    3.98
   9 -11 -12    7.00    3.80
   9 -10 -12    1.59    3.95
   2 -10 -15    3.37    4.66
   3  -9 -15   91.30    6.05
   4 -15 -15   68.43    5.12
   4  -9 -15    9.72    4.69
   5 -17 -13   13.55    3.53
   5 -16 -14   11.96    3.60
   5  -9 -15   69.42    5.86
   5  -7 -14    0.60    4.40
   6 -17 -12    5.48    3.27
   6 -15 -14    2.47    3.57
   6 -13 -15    2.22    3.46
   6 -11 -15   95.69    6.09
   6  -6 -13   27.85    5.17
   7 -16 -12   -0.52    2.76
   7 -15 -13    1.31    3.33
   7 -13 -14    4.21    4.17
   7  -9 -14    1.14    3.59
   7  -7 -13    6.49    4.93
   8 -12 -13    6.00    3.90
   8  -9 -13    6.24    4.50
   8  -7 -12   28.87    5.39
  10 -12  -9   -0.66    2.87
   2 -13 -15   98.56    5.91
   2 -12 -15   26.71    5.03
   2 -11 -15   32.36    5.06
   3 -14 -15    1.60    4.59
   3 -10 -15    2.92    4.54
   4 -16 -14   10.78    3.94
   5 -14 -15    4.44    3.18
   5 -10 -15   12.68    5.01
   6 -16 -13    1.15    3.30
   6  -8 -14   35.02    5.07
   6  -5 -12    7.52    4.80
   7 -12 -14   27.37    4.87
   7 -10 -14  141.11    5.54
   8 -14 -12   23.24    3.41
   8 -11 -13   14.57    4.35
   9 -14 -10   17.01    3.04
   4 -14 -15    2.53    3.65
   5 -13 -15   30.19    3.88
  -5  17   2    1.91    3.98
  -4  15   7  170.56    7.70
  -4  17   4    9.63    4.62
  -3  14   8   19.20    6.22
  -3  18  -2   68.78    3.98
  -3  18   1    2.59    4.04
  -2  14   8    9.89    5.39
  -2  18  -2    6.27    3.55
  -2  18   0    1.07    3.13
  -2  18   1    9.21    4.16
  -1  15   7   66.17    5.28
  -1  16   6   69.05    6.98
  -1  18  -1    1.50    3.85
  -1  18   0    0.09    4.50
   1  16   4    2.90    5.59
   1  17  -2   -0.40    5.16
   1  17  -1   11.64    4.94
   1  17   0   -2.29    4.94
   2  15   3   36.71    5.72
   2  16   0   61.18    5.98
  -5  16   5    1.97    4.99
  -3  17   5   77.43    6.16
  -3  18   2   29.84    4.76
  -2  18  -3   -2.37    3.45
  -1  14   8   -0.42    4.20
  -1  17   5   19.99    6.03
  -1  18  -2    3.36    3.89
  -1  18   1    0.93    4.32
   0  17   4   22.43    5.92
   2  14   5   -0.73    6.32
   2  15   4    0.20    5.50
   2  16   1    3.88    5.51
  -5  17   3   29.18    4.50
  -4  18   0   14.39    3.54
  -4  18   1    3.84    3.36
  -3  13   9  185.03    7.54
  -3  15   8   -3.65    6.12
  -3  16   7    3.63    5.79
  -3  18   3   -0.86    4.58
  -2  13   9    6.89    5.93
  -2  15   8    7.70    6.13
  -2  16   7    1.64    5.49
  -2  18   3   -3.29    4.65
  -1  16   7   -0.58    5.99
  -1  18  -3   -0.82    3.45
  -1  18   2   14.59    3.50
   0  14   8   47.55    6.42
   0  16   6   12.62    5.03
   1  14   7    4.27    5.27
   1  15   6    4.70    5.63
   1  16   5   31.66    6.16
   2  16   2   70.07    6.46
  -4  17   5   14.99    5.04
  -4  18   2    0.14    3.61
  -3  17   6    8.52    5.41
  -2  14   9   -1.56    5.89
  -2  18   4    4.65    4.86
  -1  13   9  400.65    9.10
  -1  15   8    9.66    4.06
  -1  17   6    2.35    5.79
  -1  18   3    9.16    3.80
   0  17   5   24.50    6.56
   0  18  -2   -0.93    3.98
   0  18  -1    5.37    4.15
   0  18   0   27.06    4.69
   0  18   1    4.57    4.68
   0  18   2  149.86    6.35
   2  15   5   21.02    5.80
   2  16   3   36.46    5.87
  -5  17   4   11.47    4.10
  -4  15   8    7.18    5.62
  -4  18   3    4.22    3.83
  -3  14   9    4.96    5.60
  -3  18   4    5.92    4.51
  -2  16   8   38.80    6.37
  -1  14   9   16.59    5.88
  -1  18   4   46.71    5.30
   0  15   8    1.50    6.13
   0  18  -3    1.70    3.81
   0  18   3    0.37    4.63
   1  15   7   12.10    5.97
   1  16   6   12.80    5.84
   1  17   4    0.04    5.76
   2  14   6   48.06    4.86
   2  16   4    2.28    5.35
   3  14   4   16.41    5.94
  -4  17   6    7.04    4.70
  -3  16   8   69.96    6.28
  -3  18   5    1.30    4.52
  -2  18   5    0.44    4.76
  -1  16   8    0.81    6.23
  -1  17   7   24.06    5.67
   0  13   9    9.81    4.18
   0  18   4   88.85    5.82
   1  14   8   52.23    6.54
   2  17   1   16.34    5.04
   3  15   3   -0.59    5.62
  -5  17   5    7.54    4.31
  -4  18   4   15.42    4.20
  -3  15   9    1.07    5.69
  -3  17   7   82.97    5.29
  -2  13  10   15.30    5.97
  -1  15   9   -0.81    5.49
   0  14   9   45.28    4.94
   1  17   5    0.17    3.94
   1  18  -1   10.39    4.83
   1  18   0   13.07    4.72
   1  18   1   -1.17    4.53
   1  18   2   15.60    5.07
   2  14   7   16.69    5.81
   2  15   6   -2.32    4.38
   2  16   5    4.41    5.65
   3  14   5   35.91    6.16
  -3  18   6    3.57    4.45
  -2  14  10   10.01    5.95
  -2  16   9   19.46    5.74
  -2  18   6   40.89    5.17
  -2  19   1   58.38    3.71
  -2  19   2    2.86    3.56
  -1  13  10   -1.21    4.67
  -1  18   6    4.26    5.37
  -1  19   0    4.53    3.41
  -1  19   1   14.57    3.65
  -1  19   2    0.67    3.61
   0  15   9   42.52    6.37
   0  16   8    1.80    4.25
   0  17   7   74.65    6.72
   0  18   5   -4.25    4.93
   1  15   8   59.67    6.89
   1  16   7    8.39    4.37
   1  17   6   -4.99    5.36
   1  18   3   16.88    5.16
   3  15   4   29.52    5.73
  -4  17   7   16.29    4.87
  -4  18   5    2.44    3.80
  -3  14  10    4.46    5.83
  -3  16   9   -0.60    5.80
  -3  17   8   -0.42    5.17
  -3  19   2    1.04    3.28
  -2  19   3   47.02    4.07
  -1  14  10   84.72    5.20
  -1  16   9    1.30    5.59
  -1  17   8    3.97    5.98
  -1  19   3   22.00    4.56
   0  13  10   -2.12    5.47
   1  14   9    0.17    5.66
   1  18   4   26.92    5.04
   2  15   7   48.05    6.73
   2  16   6    4.19    5.97
   2  17   4   10.85    5.25
   3  15   5    5.31    5.19
   3  16   3   18.46    5.55
  -3  15  10   10.54    5.71
  -3  19   3    6.59    3.53
  -2  15  10    0.03    4.28
  -2  18   7    6.57    4.70
  -2  19   4    1.69    3.91
  -1  15  10   -1.28    5.95
  -1  18   7    9.17    5.27
  -1  19   4   -3.71    3.87
   0  14  10   90.56    6.34
   0  16   9   11.58    5.91
   0  17   8    3.13    5.75
   0  18   6   23.95    4.40
   0  19   0    0.45    3.78
   0  19   1    3.61    3.75
   0  19   2    6.58    3.93
   1  16   8   22.88    6.68
   1  17   7   64.37    6.60
   1  18   5    8.83    4.93
   2  14   8   18.24    5.89
   2  17   5   -2.72    5.14
   3  14   6   10.14    4.47
  -4  17   8    0.97    5.55
  -4  18   6   49.50    4.42
  -3  18   7   -1.42    4.37
  -3  19   4    2.34    3.41
  -2  12  11    0.09    5.50
  -2  13  11  175.09    7.39
  -2  19   5   26.69    4.65
  -1  19   5   16.47    4.31
   0  15  10   26.64    5.74
   0  19   3    3.66    3.96
   0  19   4    2.21    4.73
   1  15   9    6.43    5.91
   2  15   8   -3.21    5.40
   2  16   7    9.43    5.72
   3  13   7    1.30    5.59
   3  15   6    1.60    5.30
   3  16   4   18.27    5.69
  -3  17   9  126.79    6.53
  -2  14  11    6.16    5.90
  -2  16  10   24.82    5.58
  -2  18   8    4.87    5.03
  -1  13  11   72.06    5.17
  -1  14  11   -4.36    5.95
  -1  16  10    8.49    5.56
  -1  17   9  108.14    5.96
  -1  18   8    5.57    5.10
   1  13  10   94.84    7.06
   1  18   6   12.68    5.18
   2  13   9   65.77    6.12
   2  17   6    1.31    5.31
   2  18   1    6.31    4.61
   2  18   2   80.50    5.49
   2  18   3   18.01    4.87
   3  14   7    5.01    6.06
   3  16   5    3.03    5.51
  -4  18   7   -5.44    4.18
  -3  16  10  224.17    7.94
  -3  18   8    0.10    4.80
  -2  15  11    5.10    5.68
  -2  19   6    0.39    4.26
  -1  15  11  110.67    7.02
   0  13  11   64.36    5.98
   0  16  10   45.46    6.77
   0  17   9   21.91    5.84
   0  19   5    6.14    4.44
   1  14  10   69.04    5.20
   1  16   9    2.20    4.56
   1  17   8    2.65    4.64
   1  19   1    2.68    4.26
   1  19   2    4.41    3.97
   2  14   9   93.04    6.67
   2  16   8   21.35    5.60
   2  18   4    9.43    4.91
  -3  15  11   12.09    6.01
  -3  19   6    5.85    3.53
  -1  17  10   12.81    5.07
  -1  19   7    4.93    4.14
   0  14  11   37.58    4.73
   0  19   6   -1.84    4.47
   1  18   7    1.22    4.86
   1  19   0   -1.71    3.23
   1  19   3   95.72    4.96
   1  19   4    4.35    4.37
   2  15   9    7.77    5.81
   2  17   7    9.19    5.88
   2  18   5   -1.09    5.22
   3  13   8    4.30    5.43
   3  15   7   -0.18    4.32
   3  16   6   14.45    6.09
  -4  17   9   16.52    4.95
  -3  17  10    1.45    4.96
  -2  16  11    6.51    5.66
  -2  18   9    3.44    4.69
  -1  16  11    9.18    5.84
  -1  18   9    4.60    4.95
   0  15  11   28.51    5.51
   0  17  10   -1.76    5.53
   1  13  11    2.31    5.16
   1  16  10   16.83    6.55
   1  17   9   -1.36    5.88
   1  19   5   62.20    5.07
   2  13  10   -4.15    5.18
   3  14   8    1.62    4.21
   4  13   6   13.00    5.35
  -4  18   8   12.55    4.35
  -3  18   9    6.87    4.54
  -3  19   7   15.46    3.82
  -2  13  12    1.24    4.03
  -2  14  12   96.12    6.82
  -1  13  12   11.87    5.73
  -1  14  12    2.55    5.61
  -1  19   8    4.71    4.26
   0  16  11   36.41    6.69
   0  18   9   10.80    5.56
   0  19   7   53.24    5.06
   1  14  11  113.94    7.42
   1  18   8   33.98    5.41
   1  19   6    1.11    4.53
   2  14  10   63.50    6.39
   2  16   9   20.40    6.39
   2  17   8   12.20    5.16
   2  18   6    4.41    4.70
   3  15   8    8.97    5.70
   4  14   6    5.65    5.76
  -2  15  12   -1.19    5.66
  -2  19   8    1.01    3.94
  -1  15  12   -0.19    5.62
  -1  18  10   23.99    5.00
  -1  20   5    2.60    3.20
   0  13  12   25.52    5.78
   0  14  12  153.81    7.56
   0  19   8    2.75    4.79
   1  15  11    7.57    5.77
   2  15  10   -2.03    5.77
   2  18   7    1.86    5.00
   3  13   9   62.58    5.92
   3  14   9   31.43    5.88
   4  13   7    2.62    5.67
   4  15   6    1.05    5.68
  -3  19   8   -0.82    3.73
  -2  17  11   66.19    5.89
   0  15  12   15.73    5.88
   0  17  11   13.20    5.56
   0  18  10   11.01    5.15
   0  20   4   36.67    3.93
   1  16  11    0.58    5.63
   1  17  10   -0.34    4.46
   1  18   9    7.24    5.62
   1  19   7   27.98    4.99
   2  16  10   39.20    6.56
   2  17   9    1.66    5.41
   2  19   3   34.70    4.61
   2  19   4    8.70    4.04
   3  15   9   11.39    5.55
   3  16   8   47.16    6.37
   3  17   7   22.65    5.17
   3  18   4   -0.54    4.56
   4  14   7   59.28    6.39
  -3  17  11   19.51    5.51
  -3  18  10   16.19    4.81
  -2  16  12   -4.42    5.91
  -2  19   9   10.47    4.26
  -1  16  12   19.99    5.87
  -1  19   9   -3.46    4.17
   1  13  12   18.83    5.42
   1  14  12   19.31    5.49
   2  13  11  141.75    7.31
   2  14  11   16.67    6.48
   2  18   8    6.69    5.31
   2  19   5   10.68    4.17
   3  18   5   -1.28    4.74
   4  15   7   93.98    6.78
  -2  14  13   17.55    6.28
  -1  12  13    1.03    5.51
  -1  13  13  238.56    8.26
  -1  14  13    6.45    5.80
  -1  18  11    0.18    4.71
  -1  20   7    0.66    3.69
   0  16  12   19.24    4.39
   0  19   9    3.62    4.74
   0  20   6    6.21    3.35
   1  15  12    1.92    5.91
   1  17  11   14.63    5.91
   1  18  10   41.24    5.76
   1  19   8    3.38    4.18
   2  15  11   12.00    6.17
   2  19   6   -2.41    4.48
   3  13  10    5.66    5.50
   3  14  10   11.72    5.93
   3  16   9    4.01    5.89
   3  17   8   11.37    5.54
   3  18   6    5.73    4.48
   4  13   8   -0.22    5.80
   4  14   8   13.26    5.83
   4  16   6    2.57    5.57
  -3  19   9    1.51    3.71
  -2  17  12    0.22    5.21
  -2  18  11   -0.73    4.84
  -1  15  13  199.74    7.99
  -1  19  10    5.23    4.59
   0  13  13   27.42    5.95
   0  14  13    9.50    6.20
   0  17  12    8.90    5.21
   0  18  11   -2.18    5.18
   0  20   7    1.82    3.51
   1  16  12   35.23    5.83
   1  20   4   27.81    3.45
   1  20   5    1.88    3.47
   2  16  11    3.95    6.28
   2  17  10   20.31    4.94
   2  18   9    7.51    5.06
   2  19   7    0.02    4.11
   3  15  10   16.11    6.44
   4  15   8    9.21    6.02
   4  16   7   17.20    5.51
  -2  19  10    8.60    4.03
  -2  20   8   -0.55    3.33
  -1  16  13    1.15    5.37
  -1  20   8   34.05    3.96
   0  12  13    3.48    3.98
   0  15  13   60.14    6.38
   0  19  10   14.97    4.79
   0  20   8    5.59    3.71
   1  19   9   12.08    4.74
   1  20   6    6.63    3.48
   2  14  12   52.15    6.51
   3  17   9   99.55    6.56
   3  18   7    3.35    4.83
   4  13   9   64.79    6.34
  -3  17  12    2.82    4.85
  -1  18  12    3.31    4.74
   0  16  13    3.54    5.44
   1  13  13   72.35    6.09
   1  14  13   12.22    5.61
   1  17  12    1.73    5.29
   1  20   7    1.56    3.49
   2  12  12    3.55    4.76
   2  15  12   -0.09    5.88
   2  17  11   19.89    6.38
   2  18  10   32.09    5.51
   2  19   8    0.62    4.53
   3  13  11    4.10    5.57
   3  14  11    8.47    5.38
   3  16  10    0.90    4.40
   3  18   8    1.65    5.06
   4  14   9   38.92    6.19
   4  16   8   60.76    6.48
  -3  19  10   -1.74    3.80
  -2  18  12   52.22    5.38
  -1  13  14    2.10    5.46
  -1  14  14  235.05    8.32
  -1  19  11   20.40    4.66
  -1  20   9   -2.80    3.34
   0  19  11   41.80    5.04
   1  12  13    3.61    3.91
   1  15  13   61.70    5.50
   1  19  10    8.65    4.84
   2  16  12   18.36    6.13
   3  15  11   10.69    5.95
   3  19   5    0.63    3.71
   4  15   9   11.77    5.94
  -2  17  13   88.86    6.23
  -2  19  11   -2.60    3.99
  -1  12  14  102.72    7.08
  -1  15  14   12.69    5.83
   0  13  14   44.85    6.35
   0  14  14  181.44    7.90
   1  16  13    1.54    5.88
   1  20   8   24.35    3.78
   2  19   9   -1.13    4.75
   2  20   5    0.60    3.18
   3  16  11   38.18    5.89
   3  17  10    1.81    4.24
   3  18   9   11.29    4.98
   3  19   6    4.16    4.17
   4  12  10   66.38    6.15
   4  13  10   29.29    6.24
   4  14  10   22.91    5.77
   4  16   9   20.33    6.00
  -3  18  12   73.22    5.09
  -2  15  14    3.63    5.33
  -1  16  14    0.23    5.30
  -1  20  10   31.67    3.88
   0  12  14  130.50    7.17
   0  15  14   27.32    4.72
   0  20  10    1.14    3.87
   1  18  12   17.85    5.37
   1  19  11    8.88    4.60
   1  20   9    2.45    3.70
   2  13  13   32.09    6.14
   2  14  13    1.49    5.76
   2  17  12   69.66    6.62
   2  18  11    0.91    4.86
   2  20   6    6.24    3.38
   3  13  12    4.94    5.45
   3  14  12    0.50    5.57
   3  19   7   10.78    4.40
   4  15  10   84.81    6.91
  -3  19  11   15.36    3.74
  -1  18  13    1.14    4.58
  -1  19  12    1.12    3.98
   0  16  14   32.95    4.69
   0  18  13   -0.89    4.67
   0  19  12   27.30    4.54
   1  13  14    0.48    5.80
   1  14  14   94.32    6.66
   1  15  14   13.90    6.01
   2  12  13   54.80    5.05
   2  16  13   -1.57    5.96
   2  19  10   11.16    4.92
   2  20   7    1.06    3.38
   3  12  12  183.21    7.79
   3  15  12    6.46    5.69
   3  18  10    3.92    4.90
   3  19   8    3.59    3.96
  -2  18  13   19.84    4.61
  -2  19  12   -2.70    4.03
  -1  17  14    7.51    5.02
   1  12  14  157.73    7.07
   1  16  14   26.19    5.91
   1  20  10   17.00    4.03
   2  18  12   41.16    5.80
   2  20   8   15.11    3.75
   3  16  12    4.32    5.85
   4  13  11    6.47    5.72
   4  14  11   22.07    6.13
   4  16  10   51.19    5.16
   4  18   7    2.28    4.51
  -2  17  14   15.09    5.05
  -1  13  15  303.30    8.83
  -1  14  15   28.29    6.24
  -1  15  15   90.81    7.12
  -1  20  11    2.16    3.45
   0  14  15   59.07    6.45
   0  20  11   12.37    4.01
   1  18  13   12.35    4.12
   1  19  12    4.02    4.48
   2  14  14    1.02    5.87
   2  19  11   -0.74    4.34
   2  20   9   10.79    3.74
   3  14  13    1.53    5.62
   3  18  11   28.49    5.39
   3  19   9   -5.73    4.35
   4  12  11   11.21    4.10
   4  15  11   27.71    6.00
   4  18   8    1.71    4.95
   5  12   9   21.89    5.65
   5  13   9    5.62    5.69
   5  14   9   20.05    6.26
  -1  12  15   13.84    5.96
  -1  18  14   57.30    5.39
  -1  19  13   81.81    5.36
   0  12  15   11.12    5.59
   0  13  15    1.08    4.71
   0  15  15   16.90    4.14
   0  16  15   -0.59    5.32
   0  18  14   25.00    5.12
   1  20  11    1.68    3.83
   2  12  14   -1.11    5.13
   2  13  14    4.47    4.74
   2  15  14    0.12    4.14
   2  16  14   65.46    6.72
   3  12  13   -1.44    5.60
   3  13  13    0.13    4.21
   3  15  13    3.69    6.10
   4  16  11   28.25    6.23
   5  15   9   14.41    6.06
  -2  16  15    6.96    5.06
   1  13  15  151.82    7.91
   1  14  15   20.32    5.55
   1  15  15   19.77    5.86
   2  18  13   -0.70    5.05
   2  19  12   24.84    4.37
   2  20  10   19.50    3.81
   3  16  13   85.94    7.18
   3  19  10    4.06    4.22
   4  13  12   74.33    6.60
   4  14  12   74.89    7.12
   4  15  12   69.61    7.09
   4  18   9    2.63    4.40
   5  13  10   21.22    5.63
  -2  18  14   19.50    4.31
  -2  19  13   -1.90    3.73
  -1  17  15    0.36    5.01
  -1  20  12   35.31    3.85
   0  11  15   -1.13    5.77
   0  17  15   65.05    5.87
   0  20  12    4.04    3.59
   1  12  15    1.79    5.74
   1  16  15    6.40    4.94
   1  18  14    9.41    4.87
   1  19  13    4.37    4.19
   2  11  14   24.36    5.32
   3  18  12    8.99    4.91
   4  12  12   26.86    4.63
   4  16  12   51.70    6.28
   4  18  10   20.43    4.68
   5  12  10   -1.57    5.92
   5  14  10   42.24    4.91
   5  15  10   92.59    7.02
   5  16   9    0.77    5.26
  -2  17  15    3.46    4.69
  -1  14  16   12.83    5.63
   0  14  16   61.74    6.43
   1  11  15    4.91    5.75
   1  17  15    9.47    4.73
   2  13  15   84.69    6.78
   2  14  15    0.99    6.21
   2  15  15   21.18    6.10
   2  20  11    6.35    3.58
   3  13  14    1.03    6.13
   3  14  14   48.21    6.37
   3  15  14    0.57    6.09
   3  19  11    7.92    4.35
   3  20   8    3.04    3.51
   4  19   8    0.03    3.80
  -1  13  16   14.99    5.99
  -1  15  16   10.16    5.57
  -1  16  16   17.50    5.73
  -1  18  15    0.04    4.42
  -1  19  14    4.53    3.75
   0  13  16    6.90    5.93
   0  15  16   18.15    5.73
   0  18  15    0.96    4.51
   0  19  14   -4.98    4.11
   2  12  15    2.93    5.48
   2  19  13   15.40    4.63
   3  12  14   87.13    7.04
   3  16  14    4.70    5.49
   3  18  13   37.89    5.34
   3  20   9    1.13    3.37
   4  13  13   48.36    6.48
   4  14  13    0.97    5.48
   4  15  13   28.51    6.15
   4  17  12   30.56    5.61
   4  18  11    9.98    4.94
   5  13  11   21.36    5.86
   5  14  11   47.56    6.50
   5  16  10   57.64    5.83
   0  12  16   25.57    5.94
   0  20  13    1.74    3.53
   1  13  16   12.28    6.15
   1  14  16   17.01    4.80
   1  15  16   14.51    5.34
   1  18  15   10.20    4.62
   1  19  14   -4.71    4.03
   2  17  15   40.57    5.91
   2  20  12   13.77    3.68
   3  17  14    5.35    5.33
   3  19  12   -2.35    4.46
   3  20  10   -1.05    3.78
   4  12  13   31.83    6.51
   4  16  13   -2.16    5.76
   4  19   9   10.40    4.18
   5  12  11   72.09    5.62
   5  15  11    3.11    5.49
  -2  18  15    4.87    4.02
  -2  19  14    0.90    3.33
  -1  17  16    5.57    4.95
   0  17  16    7.73    4.60
   1  12  16   20.97    5.79
   1  20  13    2.59    3.57
   2  11  15   86.36    6.43
   3  14  15   18.67    5.99
   3  15  15   48.38    6.79
   4  11  13   11.70    5.61
   4  19  10    7.69    3.96
   5  11  11   83.92    6.01
   5  17  10    6.84    5.06
   0  11  16    5.91    4.38
   0  19  15    7.13    4.03
   1  17  16   20.58    4.75
   2  13  16    3.71    5.52
   2  14  16   36.30    5.86
   2  15  16   11.60    5.83
   2  18  15   22.20    4.93
   2  19  14   12.06    4.04
   3  16  15   30.53    6.03
   3  18  14    3.96    4.70
   3  19  13    5.22    4.34
   3  20  11    4.55    3.31
   4  13  14  124.51    7.25
   4  14  14   11.25    5.87
   4  15  14   25.64    6.32
   4  17  13    2.05    4.98
   4  18  12   33.09    4.69
   5  12  12   26.93    5.77
   5  13  12   17.72    6.36
   5  14  12    8.52    4.39
   5  15  12   96.69    7.25
  -1  14  17   -3.70    5.45
  -1  18  16    3.65    4.07
  -1  19  15    2.13    3.68
   0  13  17   24.01    5.98
   0  14  17   23.63    6.28
   0  15  17   -0.70    5.76
   0  18  16   11.78    4.47
   0  20  14   19.74    3.66
   1  11  16   -3.32    5.71
   1  19  15    3.00    4.08
   2  12  16   25.50    5.71
   2  20  13   -3.16    3.72
   3  12  15   28.59    5.05
   3  17  15   22.98    5.64
   4  12  14   53.00    5.93
   4  19  11   -0.83    3.91
   5  17  11   10.74    5.07
  -1  16  17   -2.83    5.03
   0  10  16   21.34    5.64
   0  16  17    0.88    4.04
   1  13  17    9.78    5.61
   1  14  17   -4.42    5.43
   1  15  17    3.29    5.52
   1  18  16   41.54    5.05
   1  20  14   31.12    3.88
   2  17  16   13.91    4.05
   3  11  15   31.38    6.33
   3  20  12    1.52    3.37
   4  18  13   -3.27    4.67
   5  11  12    2.54    4.04
   5  13  13   55.88    6.19
   5  14  13   19.03    6.01
  -1  17  17    3.84    5.18
   0  12  17    8.42    4.27
   0  17  17    6.09    4.98
   1  10  16   26.34    6.34
   1  12  17    8.62    5.47
   1  17  17    3.27    4.63
   2  11  16   49.03    6.50
   2  18  16   13.03    4.49
   2  19  15   16.68    4.21
   3  13  16   20.85    6.49
   3  14  16   13.92    6.02
   3  19  14    1.40    4.63
   4  11  14   21.72    4.43
   4  14  15   11.43    6.10
   4  15  15    9.32    6.09
   4  19  12    1.31    3.96
   5  12  13    8.54    5.95
   5  15  13    3.61    5.42
   5  17  12   44.03    5.51
   0  11  17   18.65    5.80
   0  19  16    2.30    3.67
   1  19  16   10.75    3.84
   2  13  17    7.53    5.94
   2  14  17    5.58    4.20
   2  15  17   22.35    4.07
   2  16  17   24.14    5.40
   2  20  14    3.70    3.55
   3  10  15    0.96    5.70
   3  12  16    9.19    5.98
   3  17  16   21.60    5.10
   4  13  15    2.28    4.80
   5  18  11    5.65    4.07
   6  13  11   47.30    6.49
   6  14  11   45.31    6.21
  -1  19  16   -0.46    3.33
   0  14  18   14.97    6.01
   0  18  17    4.27    4.26
   1  11  17   11.49    6.00
   1  18  17   -2.99    4.21
   1  20  15    1.67    3.46
   2  10  16   25.62    5.61
   2  12  17    1.34    5.77
   2  17  17    5.77    4.84
   3  20  13    2.24    3.26
   4  10  14    1.01    3.73
   4  12  15    1.77    4.34
   4  17  15   12.88    5.05
   4  18  14   10.74    4.49
   4  19  13    0.29    3.89
   5  11  13    2.36    4.17
   5  13  14    2.52    5.85
   5  14  14   24.09    6.23
   5  15  14   20.79    5.71
   5  17  13   13.28    5.03
   6  12  11   17.03    4.38
  -1  18  17    3.76    3.94
   0  16  18   18.76    5.10
   1  14  18   33.20    6.03
   1  16  18   -2.04    4.61
   2  19  16   19.31    4.38
   3  11  16   17.08    5.74
   3  14  17   13.81    5.93
   3  15  17   10.55    5.26
   3  18  16    5.59    4.64
   3  19  15   11.93    4.32
   4  11  15   47.47    6.25
   4  14  16   18.58    5.65
   4  15  16   39.31    6.32
   5  12  14   -2.75    6.30
   5  16  14    7.02    5.18
   5  18  12   16.59    4.24
   6  11  11    3.48    5.06
   6  13  12    0.13    5.92
   6  14  12    5.98    5.49
   0  10  17   33.26    5.69
   0  12  18    3.89    6.11
   0  17  18   -0.45    4.39
   1  10  17   15.23    5.90
   1  13  18    1.90    5.55
   2  11  17    1.88    5.88
   2  18  17   12.40    4.39
   3  13  17    9.96    6.15
   3  16  17   16.42    5.21
   3  20  14    9.71    3.31
   4  13  16    6.53    6.13
   4  16  16   32.19    5.70
   4  18  15   -0.19    4.50
   6  10  11   58.57    6.13
   6  12  12    0.86    5.40
   0  19  17    1.52    3.28
   1  12  18   -0.56    6.23
   1  17  18   12.21    4.52
   2   9  16    6.59    3.92
   2  13  18   29.41    5.64
   2  14  18   21.00    4.34
   2  16  18   -0.76    4.94
   3  10  16   20.16    5.44
   3  12  17   22.60    6.44
   4  10  15   78.04    6.77
   4  12  16   16.97    6.17
   4  17  16    6.80    4.47
   4  19  14    1.15    3.58
   5  13  15    2.91    5.45
   5  17  14   12.52    4.96
   5  18  13   -3.29    4.25
   6  11  12   22.34    5.83
   6  16  12    4.82    4.88
   0  11  18   11.17    5.99
   0  18  18    4.00    4.20
   2  10  17    0.18    5.67
   2  12  18    5.62    5.88
   2  17  18    3.22    4.06
   3  19  16    2.30    3.66
   5  12  15   12.35    6.08
   5  16  15    4.65    5.09
   6  13  13    5.91    5.77
   6  14  13   22.79    6.20
   0  15  19   38.28    5.63
   1   9  17   13.36    5.90
   1  11  18   12.48    5.78
   1  15  19   86.11    6.04
   1  18  18   47.50    4.47
   2  19  17   12.97    3.87
   3   9  16   12.73    4.95
   3  11  17   20.36    4.68
   3  14  18    5.63    5.49
   3  16  18    6.33    4.69
   3  18  17   19.53    4.80
   4  11  16   13.98    4.68
   4  13  17    6.08    5.44
   4  14  17    4.40    5.82
   4  16  17   -3.56    4.96
   4  18  16    7.28    4.53
   4  19  15   -1.80    3.50
   5  10  14   37.95    4.61
   5  17  15    3.40    4.77
   5  18  14   -0.35    4.06
   5  19  12    9.04    3.49
   6  10  12   22.91    6.19
   6  12  13    5.87    4.27
   6  16  13   14.89    5.52
   0  13  19   33.72    5.98
   0  16  19   26.10    4.76
   1  13  19   66.96    6.68
   1  16  19    0.10    4.45
   2  11  18   27.98    6.45
   2  18  18    5.94    3.87
   3  13  18   25.35    6.24
   4   9  15    5.37    4.30
   4  12  17   39.42    6.49
   5  11  15   34.24    6.06
   5  14  16    8.47    5.52
   6  11  13    0.50    5.61
   6  13  14    5.97    5.78
   6  14  14   -2.46    5.93
   0  12  19   37.56    6.37
   0  17  19   11.08    4.10
   1  10  18   24.17    6.01
   1  12  19    2.13    5.73
   1  17  19   12.82    4.51
   2   9  17   10.94    5.90
   2  13  19    4.40    5.53
   2  15  19    8.45    3.90
   2  16  19   32.23    5.07
   3  10  17   10.33    5.21
   3  12  18   13.32    5.84
   3  17  18   22.84    3.86
   4  10  16    6.81    4.79
   4  17  17   -5.52    4.52
   5   9  14    1.16    5.26
   5  13  16    0.04    3.96
   5  16  16    5.98    5.21
   5  19  13    1.89    3.07
   6   9  12   57.80    6.09
   6  12  14   27.92    6.49
   6  17  13    3.63    4.53
   1  19  18   24.37    3.71
   2  10  18  106.05    7.15
   2  17  19    3.26    4.30
   3  18  18    7.71    3.81
   3  19  17   10.74    3.74
   4  15  18    6.93    5.31
   4  19  16    6.82    4.11
   5  10  15    3.49    5.53
   5  12  16   11.24    4.34
   5  17  16    0.43    4.52
   5  18  15   15.79    4.40
   6  10  13   45.07    6.09
   6  16  14    0.41    4.66
   0  18  19   -1.56    3.61
   1   8  17   18.57    4.66
   1  11  19  130.40    7.55
   1  18  19    0.83    3.48
   2  12  19   13.84    6.33
   2  19  18   -2.79    3.36
   3   8  16   11.18    4.29
   3   9  17    0.15    5.28
   3  15  19    2.42    4.69
   3  16  19    1.25    4.42
   4  16  18   31.00    5.17
   4  18  17    3.39    3.89
   5  11  16    2.84    5.47
   5  15  17   16.48    5.11
   5  19  14    4.75    3.47
   6  11  14    8.56    4.41
   6  13  15   46.17    6.44
   6  15  15   -1.12    5.35
   6  17  14    2.88    4.67
   0  14  20   24.99    5.48
   0  15  20   11.21    4.97
   1   9  18    2.94    5.98
   1  14  20   -0.91    5.49
   1  15  20   11.56    4.58
   1  16  20    3.55    4.32
   2   8  17    1.27    6.13
   2  11  19   -0.01    5.56
   2  18  19   22.52    3.98
   3  13  19   -0.45    4.03
   3  17  19   24.29    4.32
   4  10  17    0.51    5.76
   4  12  18   11.86    5.77
   4  17  18   14.19    4.08
   5   9  15  102.08    7.06
   5  13  17   10.24    5.57
   5  16  17   39.63    5.56
   6   9  13   11.00    5.83
   6  10  14    4.62    5.47
   6  12  15   19.49    5.64
   6  16  15   18.96    4.86
   0  16  20   25.32    4.62
   2   9  18    5.50    5.92
   2  14  20   65.23    5.97
   2  15  20    4.81    4.68
   2  16  20    8.78    4.19
   3  10  18    1.90    4.04
   3  12  19   36.18    6.08
   5  10  16   -1.95    5.85
   5  12  17   -4.80    6.00
   5  17  17    2.64    4.30
   5  18  16    3.62    3.55
   6  11  15   18.39    5.72
   0  17  20    8.22    4.26
   1  10  19    0.73    4.22
   1  12  20   11.13    5.80
   1  17  20   23.76    4.25
   3   8  17    5.75    5.56
   3  11  19    4.40    5.22
   3  18  19    2.64    3.60
   4   8  16   98.43    6.67
   4  11  18    5.01    5.61
   4  16  19   -0.14    4.43
   4  18  18    2.63    3.77
   4  19  17    2.80    3.26
   5  11  17    1.09    6.41
   6  13  16   16.36    5.83
   6  15  16   19.94    5.13
   6  17  15    7.50    4.18
   1   8  18    4.30    5.76
   2  10  19   -2.45    5.61
   2  12  20  101.65    6.67
   2  17  20    0.26    3.73
   3   9  18    1.48    5.85
   3  14  20   13.11    5.36
   3  16  20   23.19    4.29
   4   9  17   -3.81    4.68
   4  13  19   11.33    5.35
   5   8  15   72.48    6.75
   5   9  16   14.66    5.36
   5  13  18   -0.09    5.98
   5  15  18    3.96    4.84
   5  16  18    0.48    4.71
   6   8  13    3.91    5.12
   6   9  14  143.42    7.59
   6  10  15   11.53    6.20
   6  12  16   63.40    6.26
   6  16  16   17.07    4.57
   7  11  13   -2.73    5.98
   7  14  14   -1.79    5.84
   1   9  19   57.58    6.51
   2   7  17    6.34    5.48
   2   8  18   57.87    6.53
   4  10  18    4.86    5.83
   4  12  19   90.31    6.84
   4  17  19    0.08    3.64
   5  10  17   11.22    6.56
   5  12  18   15.48    6.32
   5  18  17   14.34    3.73
   6  11  16   27.18    6.66
   7  12  14   -2.91    5.69
   7  13  14   20.30    5.47
   1  14  21   12.52    5.14
   1  15  21   29.22    5.05
   1  16  21   -0.01    4.45
   2   9  19    3.89    5.63
   2  11  20   59.60    6.65
   2  15  21    5.61    4.27
   2  18  20   -2.99    3.26
   3  10  19   13.31    5.56
   3  12  20   37.32    5.72
   3  17  20   12.27    3.90
   4  11  19   10.53    5.67
   5  17  18    0.42    3.77
   6  14  17    1.52    4.91
   6  15  17   -4.83    4.83
   6  17  16    4.97    4.03
   6  18  15    6.89    3.57
   7  10  13   40.53    6.38
   7  11  14   21.72    5.94
   1  10  20   63.74    6.80
   1  13  21   39.84    5.54
   2  13  21   22.95    5.30
   2  14  21    9.27    4.74
   2  16  21   -1.40    4.26
   3   7  17  122.63    6.79
   3   8  18   18.02    6.25
   4   7  16    1.64    4.13
   4   8  17    1.01    4.41
   4   9  18   12.01    6.65
   4  14  20   -1.09    4.96
   4  15  20   -0.39    4.65
   4  16  20   -1.43    3.86
   4  18  19    2.01    3.32
   5   7  15   22.65    5.39
   5   8  16  164.21    7.47
   5  11  18    8.12    6.03
   5  14  19   31.73    5.49
   5  15  19    4.41    4.48
   6   8  14   83.30    5.38
   6   9  15   44.14    4.60
   6  12  17    9.85    6.14
   6  16  17   17.01    4.92
   7  15  15   13.43    5.52
   1   7  18   23.86    6.08
   1  17  21   19.47    3.80
   2  10  20  113.61    7.34
   2  17  21    4.99    3.50
   3   9  19   64.03    7.06
   3  11  20   39.62    4.76
   3  14  21   -1.49    4.65
   3  15  21   -3.32    4.81
   3  18  20   16.10    3.76
   5   9  17   -1.97    5.95
   5  16  19   34.52    4.94
   5  18  18    0.52    3.40
   6  11  17    0.74    5.38
   7   9  13    5.91    5.60
   7  10  14    0.32    5.56
   7  12  15   50.71    6.39
   1   8  19   20.34    6.13
   2   7  18   26.46    6.12
   3  13  21   -1.87    5.03
   3  16  21    1.18    3.90
   4  10  19   69.44    5.62
   5  10  18   77.48    6.96
   5  12  19    3.60    5.34
   6   8  15   79.79    6.60
   6  13  18    9.72    5.55
   6  14  18    4.74    5.44
   6  15  18   20.27    4.71
   6  17  17    5.18    3.68
   7  11  15   36.93    6.00
   7  14  16   15.60    5.12
   1   9  20   24.88    6.75
   1  11  21    7.02    5.73
   2   8  19    7.80    4.48
   2  11  21   -1.04    5.43
   3  10  20    2.20    6.04
   3  17  21    0.28    3.39
   4   6  16   18.34    6.14
   4   7  17   60.12    6.75
   4   8  18   18.22    6.44
   4  11  20    8.11    5.57
   5  11  19    2.79    5.71
   6   7  14   41.84    6.46
   6   9  16   99.26    5.91
   6  10  17   12.87    5.57
   6  16  18    0.15    4.26
   7   9  14   52.87    6.01
   7  12  16    1.03    5.35
   7  13  16   95.69    6.48
   7  15  16   41.61    5.24
   1  14  22    3.15    4.67
   1  15  22    3.94    3.93
   2   9  20   31.82    6.46
   2  14  22    9.42    4.61
   2  15  22    6.91    4.08
   3   6  17   12.88    5.82
   3   7  18   15.11    5.84
   3   8  19  156.61    8.40
   4  14  21   13.34    4.68
   4  15  21   13.26    4.22
   5   6  15   20.95    5.42
   5   8  17    7.70    4.17
   5   9  18  113.46    7.84
   5  13  20   -0.57    4.98
   5  14  20    4.01    4.67
   5  15  20   -1.42    4.34
   7   8  13   63.23    5.95
   7  10  15   17.64    5.68
   7  16  16   12.64    4.55
   1  10  21   -2.18    5.75
   1  13  22   -1.91    4.67
   1  16  22    0.66    3.45
   2  13  22   15.39    4.95
   3   9  20   53.10    6.83
   3  11  21   11.47    5.69
   4  10  20   14.67    6.14
   4  13  21   32.60    5.20
   4  16  21   11.06    3.89
   5  10  19   34.27    6.60
   5  16  20    3.70    3.95
   6   8  16  108.55    7.11
   6  11  18   22.34    4.20
   6  14  19   -1.62    4.95
   6  15  19    4.81    4.25
   6  17  18    0.87    3.46
   7  13  17    1.22    4.80
   7  14  17   35.44    5.07
   1  12  22   12.77    5.24
   2   7  19    8.79    5.92
   2  10  21    0.60    5.75
   2  12  22   69.22    5.75
   3  14  22   41.06    4.94
   3  15  22    5.30    3.87
   4  12  21   10.49    5.06
   4  17  21    9.70    3.35
   5  17  20    3.79    3.29
   6   7  15   55.71    5.01
   6   9  17    8.07    4.15
   6  10  18  176.36    7.62
   6  13  19   31.34    4.15
   6  16  19   10.02    3.82
   7   8  14    0.00    5.42
   7   9  15   10.28    5.78
   7  10  16   93.78    6.56
   7  15  17    4.69    4.28
   2   8  20   44.95    6.42
   3  10  21   31.74    6.57
   3  13  22    0.67    3.62
   3  16  22    7.90    3.39
   4   6  17   11.35    5.24
   4   8  19   42.23    6.61
   5   6  16    4.14    5.47
   5   7  17   15.32    5.99
   5   8  18   70.15    6.91
   6   6  14    4.37    4.10
   7   7  13   15.04    5.79
   7  11  17   -2.33    5.33
   7  16  17    5.95    3.69
   2   9  21    3.37    6.04
   2  11  22   27.05    5.75
   3   5  17   -0.54    5.50
   3   6  18    5.76    5.28
   3   7  19   42.96    6.64
   3   8  20   61.85    6.59
   4   9  20   11.29    6.10
   4  14  22   -0.23    4.50
   4  15  22    7.44    3.90
   5  14  21    4.51    4.33
   5  15  21    1.57    3.83
   6   7  16    7.54    6.00
   6   8  17   12.01    5.58
   7   6  12    2.66    5.13
   7   8  15    2.76    5.51
   7   9  16   56.09    6.35
   7  13  18   48.39    5.68
   7  14  18   12.30    4.63
   3  11  22   17.52    5.14
   4  10  21   43.58    5.95
   4  13  22   -0.45    4.20
   4  16  22   -0.74    3.18
   5  10  20   34.13    6.00
   5  12  21    3.67    5.22
   5  16  21    2.38    3.52
   6   6  15    7.68    5.47
   6  13  20    5.06    4.54
   6  14  20   -1.74    4.49
   6  15  20   22.47    4.08
   7   7  14   11.04    5.44
   7  10  17   17.21    5.84
   7  12  18   25.90    5.11
   7  15  18   25.90    4.44
   2   6  19    2.44    5.91
   2  13  23   -4.81    4.45
   2  14  23    0.42    4.24
   2  15  23   -2.14    3.61
   3   9  21   54.30    6.08
   4   6  18   92.60    6.93
   4   7  19    4.22    5.55
   4  12  22    1.42    4.59
   5   6  17  117.97    7.67
   5   8  19   30.28    6.23
   6  10  19    8.93    5.50
   6  12  20    3.94    4.77
   6  16  20    2.39    3.44
   7   6  13    9.63    5.41
   7  16  18    6.69    3.71
   2   5  18   22.99    4.65
   2   7  20   41.72    5.30
   2   8  21    9.62    5.88
   3  13  23   13.78    4.43
   3  14  23    2.76    4.07
   3  15  23    6.55    3.49
   4   5  17    2.74    5.28
   4   8  20   36.02    5.92
   5   5  16   39.28    6.41
   5   9  20   27.69    6.31
   5  11  21   21.50    5.63
   6   5  14    4.23    4.05
   6   7  17   14.56    5.76
   6   8  18   28.93    5.81
   6  11  20    2.48    5.29
   7   7  15    2.38    5.49
   7   8  16    7.81    5.60
   7   9  17    3.22    5.41
   7  14  19   10.33    5.18
   8  10  15   23.29    5.88
   8  12  16    1.28    4.65
   2  12  23    0.93    4.43
   3   5  18    0.27    5.70
   3   6  19    7.39    4.59
   3   7  20    1.90    6.05
   4   9  21   51.59    6.27
   4  11  22   12.97    4.13
   5  13  22   12.55    4.30
   5  14  22   10.34    3.73
   6   6  16    1.39    5.91
   6   9  19   88.93    7.00
   7  12  19   34.83    5.19
   7  13  19    4.58    4.45
   7  15  19    5.98    3.60
   8  11  16   19.48    5.29
   2   9  22   19.94    5.98
   2  11  23   22.97    5.12
   3   4  17    0.47    5.33
   3   8  21   25.70    4.71
   3  12  23   20.18    4.96
   4  14  23    6.81    3.67
   5   7  19   57.57    6.42
   5  12  22   16.65    4.64
   6   5  15   52.52    6.10
   6  13  21    6.92    4.32
   6  14  21    0.45    3.92
   6  15  21    1.76    3.39
   7   6  14    3.22    3.95
   7  11  19   35.05    5.21
   8   9  15    8.03    5.37
   8  13  17    1.36    4.35
   3  11  23   35.84    5.63
   4   5  18   84.25    6.77
   4   6  19   32.03    6.00
   4   7  20   32.83    6.47
   4  10  22    2.30    3.66
   4  13  23    7.55    4.02
   4  15  23   10.95    3.38
   5   5  17   40.20    6.45
   5   8  20   17.00    6.22
   6   7  18   41.04    6.29
   6  12  21    4.84    4.34
   7   5  13   54.91    6.29
   7   7  16   56.52    6.29
   7   8  17   58.52    6.12
   7   9  18   19.67    5.77
   8  12  17   71.14    5.58
   2   4  18   10.41    6.13
   2   5  19   -0.38    5.79
   2   6  20   66.23    5.46
   2   7  21   24.58    6.02
   2  10  23   14.92    5.35
   4   4  17   41.15    5.89
   4   8  21    5.01    5.18
   4  12  23    9.92    4.39
   5  11  22    4.09    4.87
   6   4  14    2.66    5.09
   6   6  17   62.56    6.19
   6  11  21   -0.59    4.88
   7   6  15    9.48    5.85
   7  10  19   75.02    6.42
   7  13  20   10.05    4.26
   7  14  20    3.86    3.82
   8   9  16    7.66    5.61
   8  11  17   -0.59    4.84
   2   8  22   84.17    6.69
   2  13  24    4.80    3.87
   2  14  24    4.13    3.52
   3   5  19   58.31    6.54
   3   7  21   43.60    6.59
   3  10  23   11.40    5.29
   5   4  16   27.05    4.47
   6   5  16   39.36    5.58
   7   5  14    4.34    5.64
   7  12  20   -3.70    4.28
   7  15  20    0.35    3.24
   8   7  14    3.55    6.11
   8   8  15   51.44    4.88
   8  10  17    0.73    5.31
   8  12  18    9.68    4.45
   8  13  18   21.77    4.83
   2  12  24    4.95    4.12
   3   4  18    5.84    4.48
   3   8  22   15.90    5.50
   3  13  24    6.72    3.96
   3  14  24    5.34    3.21
   4   3  16   56.77    6.08
   5   5  18  204.57    8.39
   5   6  19  109.43    7.45
   5   7  20   13.04    6.17
   5  10  22    6.71    4.89
   5  13  23    6.66    3.97
   5  14  23   10.91    3.67
   6   4  15   -0.24    5.62
   6  10  21   57.43    5.75
   6  13  22   10.91    4.12
   6  14  22    4.10    3.50
   7   6  16    3.67    5.70
   7   7  17   19.18    5.80
   7   8  18    0.99    4.16
   7  11  20    2.87    4.92
   8  11  18    3.38    4.67
   2   9  23   29.56    5.53
   3   3  17    7.01    5.90
   3  12  24    4.80    4.16
   4   5  19   54.29    6.28
   4   6  20   18.03    4.93
   4   7  21   -2.99    5.80
   4  10  23   25.89    5.60
   5   8  21   10.25    5.52
   5  12  23   15.29    4.30
   6   5  17    6.43    5.16
   6   6  18   90.71    6.95
   6   7  19   49.31    4.79
   6   8  20   -0.16    5.73
   6  12  22    0.86    3.96
   7   4  13  109.78    6.65
   7  10  20   23.45    5.04
   8   7  15    3.26    5.46
   8   8  16   -1.23    5.73
   2   4  19   15.21    5.69
   2   5  20   18.40    6.10
   2   6  21    4.91    6.27
   2  11  24    4.49    4.68
   3   9  23    3.11    5.28
   3  11  24   38.64    4.87
   4   4  18  182.07    6.61
   4  13  24    3.43    3.40
   4  14  24    1.26    3.17
   5   9  22   25.33    5.49
   5  11  23   -1.31    4.01
   6   3  14  129.86    6.66
   6   9  21   14.31    5.49
   6  11  22    7.08    4.56
   7   5  15    0.81    3.94
   7   7  18   30.53    5.96
   7  12  21   53.01    4.69
   7  13  21    0.11    3.83
   7  14  21   32.56    3.95
   8   6  14   -4.99    5.73
   8  10  18    1.64    4.72
   8  12  19   33.31    5.32
   8  13  19    1.32    3.73
   2   7  22    3.99    5.47
   3   4  19   29.19    6.21
   3   5  20   -0.56    5.93
   3   6  21   83.06    6.64
   3   7  22   11.88    5.43
   4   3  17   22.06    5.79
   4   9  23   41.15    5.58
   4  12  24    2.99    3.90
   5   3  16   29.17    6.26
   5   6  20    2.03    5.74
   6   4  16    5.80    5.36
   7   4  14    0.40    5.44
   7   6  17   29.23    6.47
   7   9  20    7.37    4.83
   7  11  21   22.11    4.90
   8   8  17   29.54    6.17
   8  11  19    8.95    4.30
   2   3  18   40.99    5.13
   2   8  23   27.30    5.61
   3   3  18    1.93    5.64
   3  10  24   12.43    4.35
   4   5  20    3.40    5.74
   4   6  21    0.91    5.26
   4  11  24    0.02    4.05
   5   5  19    8.34    5.86
   5   7  21   37.08    6.05
   5  10  23    0.33    4.35
   6   5  18   -0.25    6.03
   6   6  19   13.47    5.69
   6   7  20   57.11    6.47
   6  10  22    1.23    4.65
   7   5  16    0.47    5.82
   8   6  15   38.53    5.98
   8   7  16    4.59    4.10
   8   9  18    2.41    5.03
   3   8  23   55.06    5.75
   4   2  16  152.70    6.93
   4   4  19   12.55    5.83
   5   2  15   58.40    6.25
   5   4  18   56.64    5.35
   5   8  22   32.68    4.33
   5  13  24    6.41    3.55
   6   3  15    5.84    5.49
   6  12  23    0.99    3.95
   7   7  19   -0.73    5.16
   8  10  19   10.28    4.65
   2   4  20   32.68    6.13
   2   5  21   89.30    7.34
   3   2  17   13.43    6.35
   4   3  18   61.56    6.45
   4   8  23    3.85    4.97
   4  10  24    8.00    4.21
   5   3  17    5.65    5.95
   5   9  23    5.28    4.57
   5  12  24    4.10    3.45
   7   3  13    2.93    5.65
   7   4  15    3.24    4.05
   7   5  17    4.01    5.39
   7   6  18   15.31    5.22
   7  12  22    2.09    3.56
   7  13  22   -0.39    3.46
   8   5  14   16.96    5.94
   8   7  17   -0.83    5.50
   8  12  20    0.36    4.10
   8  13  20    0.97    3.48
   2   3  19    1.64    6.04
   2   6  22    0.73    5.53
   3   4  20   32.99    6.34
   3   5  21   49.71    6.39
   3   6  22   12.82    5.73
   3   9  24   -1.85    4.55
   3  12  25    5.03    3.55
   5   5  20   71.40    6.83
   5   6  21   10.65    6.20
   5  11  24   35.72    4.28
   6   2  14   44.03    5.57
   6   3  16   13.30    5.51
   6   5  19   26.19    6.02
   6   6  20   10.29    6.06
   7   9  21   -0.98    4.52
   7  11  22    0.80    3.84
   8   6  16   12.08    5.61
   8   9  19   -0.61    4.79
   8  11  20    1.55    4.06
   3   3  19    8.46    5.91
   3   7  23    2.86    5.42
   3  11  25    2.17    3.60
   4   2  17   38.06    6.11
   4   5  21    5.30    6.09
   4   9  24    0.20    4.36
   4  12  25    4.68    3.79
   5   4  19   54.06    6.29
   5   7  22    4.29    3.87
   6   4  18   11.77    6.42
   6   8  22    5.79    5.06
   6  10  23   57.97    4.71
   7   3  14    0.62    5.61
   7   4  16    2.33    5.77
   8   4  13    5.38    5.55
   8   5  15   16.99    5.63
   8  10  20   -5.12    4.41
   2   2  18   39.59    6.34
   3   2  18   82.96    6.80
   4   4  20   -0.51    4.31
   4   7  23   17.42    5.08
   5   3  18   88.33    6.99
   5   8  23   11.13    4.64
   5  10  24   15.91    3.98
   6   2  15    9.76    5.32
   7   2  12   18.30    5.60
   7   5  18   40.97    5.87
   7   6  19   38.80    4.49
   7   7  20   32.28    5.01
   7   8  21   43.38    5.36
   7  10  22   -1.51    4.25
   8   6  17   17.44    5.37
   8   8  19   14.03    5.04
   3   8  24    2.86    4.63
   3  10  25    0.44    3.97
   4   1  16  127.25    7.46
   4   3  19   -0.49    4.11
   4  11  25    2.18    3.29
   6   3  17    3.54    5.98
   6   9  23    5.94    4.18
   6  12  24    3.86    3.11
   7   2  13  255.83    8.13
   7   3  15   16.05    5.42
   7   4  17    2.46    5.43
   8   4  14   -0.62    5.67
   8   5  16   -0.63    5.50
   8   9  20   28.43    4.95
   8  11  21    0.53    3.54
   8  12  21   25.76    3.59
   2   1  17    9.34    5.81
   2   3  20    5.59    6.20
   2   4  21   32.94    6.33
   3   4  21   15.23    6.22
   3   5  22    1.86    5.70
   4   2  18   26.17    6.19
   4   8  24   23.33    5.04
   4  10  25    6.03    4.19
   5   1  15    3.87    4.30
   5   2  17   -2.60    4.64
   5   4  20   81.65    7.10
   5   5  21   20.88    5.69
   5   6  22   15.24    5.23
   5   9  24   10.79    4.46
   6   4  19   90.32    6.99
   6   5  20   12.63    4.42
   6   7  22   -2.26    4.98
   6  11  24   26.16    4.04
   7   9  22   13.17    4.64
   8   7  19    2.87    4.68
   3   1  17   12.18    4.90
   3   3  20    9.64    6.37
   3   6  23   19.78    5.67
   4   4  21   -2.73    6.06
   5   3  19   51.99    6.82
   5   7  23    6.94    4.57
   6   1  14   48.07    6.13
   6   2  16    3.61    4.02
   6   3  18    8.19    5.59
   6   8  23    9.44    4.31
   7   2  14  128.09    7.00
   7   3  16   40.19    6.72
   7   5  19   45.53    5.87
   7   7  21   -0.14    4.78
   7  11  23    0.07    3.39
   8   3  13   28.95    5.85
   8   4  15    3.53    5.30
   8   5  17    6.51    5.42
   8   8  20   -1.58    4.48
   8  10  21    8.95    3.94
   9   9  18   10.35    4.78
   2   2  19    3.28    4.29
   3   2  19   19.31    6.49
   3   7  24    7.36    5.06
   3   9  25   12.57    4.34
   4   0  15   90.31    6.52
   4   1  17   27.81    6.08
   4   3  20   29.23    6.18
   4   6  23    1.51    4.90
   5   1  16   13.78    6.06
   5   2  18  128.45    7.58
   5   8  24    3.64    4.42
   5  11  25    4.99    3.28
   6  10  24    0.33    3.57
   7   4  18   21.00    5.27
   7   8  22   -0.46    4.15
   7  10  23   54.03    4.41
   8   9  21    3.41    4.08
   9  10  19   -0.23    3.74
   2   1  18    2.57    5.72
   3   0  16  363.49    9.33
   4   2  19   -2.28    5.92
   4   7  24   10.29    4.99
   4   9  25    2.93    3.70
   5   0  14   36.70    4.46
   5  10  25    0.59    3.36
   6   1  15    4.12    5.22
   6   2  17   40.99    6.57
   6   6  22   -0.66    4.80
   7   1  12   -0.49    5.37
   7   2  15    5.07    6.04
   7   3  17   30.73    5.62
   8   3  14   15.48    5.57
   8   4  16    6.36    5.65
   8   6  19   57.51    5.59
   9   7  17    1.04    4.42
   9   8  18    5.56    4.64
   3   1  18    3.87    5.87
   3   4  22   29.37    6.16
   3   8  25    1.88    4.61
   5   1  17    3.80    5.67
   5   3  20   93.33    7.39
   5   4  21   24.62    5.49
   5   5  22   20.78    4.10
   5   6  23   38.47    5.15
   6   0  13   42.30    5.84
   6   3  19    7.92    5.73
   6   7  23    6.55    4.42
   6   9  24    0.39    3.68
   7   1  13  137.65    6.73
   7   5  20    0.15    5.07
   7   9  23    1.42    3.95
   8   7  20   15.79    3.66
   8   8  21    1.12    3.90
   9   9  19   -2.37    4.11
   2   2  20    7.56    5.84
   3   2  20    2.98    6.27
   3   3  21   24.80    4.70
   3   5  23   28.09    5.42
   4   0  16   50.40    5.04
   4   1  18   85.29    6.89
   4   8  25    1.74    4.32
   5   2  19   19.53    6.07
   5   7  24    2.23    4.26
   5   9  25    5.20    3.47
   6   1  16    3.37    5.88
   7   2  16   11.52    6.06
   7   4  19   57.13    6.06
   7   7  22    6.45    4.15
   8   3  15   -1.28    4.04
   8   4  17   -3.37    5.43
   8  10  22    7.19    3.30
   9   7  18   34.56    5.25
   2   0  17   15.44    5.80
   3   0  17   13.19    6.32
   3   6  24   11.92    4.70
   4   3  21    3.42    5.47
   4   5  23    1.81    4.65
   6   0  14    8.66    5.67
   6   2  18    4.82    5.93
   6   8  24    6.81    4.10
   7   1  14    7.56    5.51
   7   8  23   41.09    4.18
   8   2  13   24.72    5.30
   8   6  20    8.18    4.51
   9   8  19    1.77    4.06
   9  10  20    1.07    3.33
   2   1  19   -1.86    6.11
   3   1  19    8.19    6.47
   4   0  17    8.90    5.93
   4   2  20   61.68    6.48
   4   6  24    3.58    4.61
   5   0  16   -2.21    5.89
   5   1  18  142.66    7.78
   5   4  22    6.57    4.86
   6   3  20    1.20    5.34
   6   4  21   55.08    5.91
   6   5  22   -4.42    4.91
   6   6  23   15.08    4.33
   7   2  17   11.67    5.51
   7   5  21    5.67    4.74
   8   2  14   -1.95    5.63
   8   3  16    5.65    4.04
   8   5  19   -2.52    4.82
   8   7  21    0.20    4.16
   9   9  20    6.98    3.75
   3   7  25    0.61    4.04
   4  -1  15   37.38    4.42
   4   1  19   13.79    6.34
   5  -1  14   20.21    5.87
   5   5  23    4.16    4.66
   5   8  25   -0.28    3.46
   6  -1  12    4.63    4.26
   6   0  15   47.37    5.87
   6   1  17    0.33    5.59
   7   0  12    4.51    5.23
   7   1  15    4.64    4.29
   7   4  20   31.45    5.00
   7   6  22    4.07    4.24
   8   8  22   -0.57    3.41
   9   5  17   43.34    5.78
   9   6  18   -1.31    4.45
   9   7  19    4.12    4.23
   2  -1  16    6.01    5.72
   2   0  18   12.02    5.76
   3  -1  16   94.99    7.41
   3   0  18   30.85    6.57
   3   2  21   54.05    6.48
   3   4  23   33.65    5.58
   4   7  25   -3.46    3.83
   5   0  17   26.83    6.16
   5   2  20    1.64    5.34
   5   6  24   40.62    4.63
   6   7  24   12.17    4.25
   7   0  13   46.98    6.44
   7   7  23   -1.25    3.88
   7   9  24    2.89    2.97
   8   2  15   17.40    5.82
   8   3  17   -0.64    5.07
   9   8  20    0.26    3.94
   3   5  24    6.07    4.52
   4  -1  16   21.97    6.06
   4   0  18  201.58    8.20
   4   2  21   19.47    5.77
   4   4  23    7.72    4.97
   4   5  24   18.05    4.64
   5  -1  15    6.42    5.94
   5   1  19    0.45    6.13
   6  -1  13   38.35    4.56
   6   0  16   -0.68    5.95
   6   1  18   24.85    5.91
   7   1  16   11.62    4.04
   7   2  18   52.58    6.00
   8   1  13    6.34    5.29
   8   4  19    4.71    4.82
   8   5  20   20.99    4.91
   8   6  21    3.65    4.23
   3  -1  17   93.81    7.01
   3   1  20   24.37    4.84
   4  -2  14   49.69    5.62
   4   1  20  105.59    7.18
   6  -1  14    5.44    5.13
   6   3  21   25.10    5.61
   6   4  22    3.79    4.54
   6   5  23   23.28    4.45
   7   0  14   20.62    4.54
   7   4  21   16.43    4.78
   7   5  22   -0.25    4.49
   7   8  24    1.82    3.16
   8   1  14   10.33    5.45
   8   2  16    3.66    5.18
   8   7  22   22.28    3.72
   9   5  18   16.82    4.85
   9   6  19   11.77    4.20
   9   7  20    5.67    4.06
   2  -1  17   21.87    4.70
   2   0  19    8.26    5.78
   3  -2  15   94.72    7.21
   3   0  19   -2.52    6.04
   4   6  25   -3.96    4.23
   5  -2  13    2.33    4.02
   5  -1  16   67.57    6.85
   5   0  18   25.30    6.51
   5   3  22   12.29    5.03
   5   5  24   30.49    4.42
   6   6  24    1.89    3.88
   7  -1  11  125.42    6.66
   7   0  15   -0.21    5.74
   7   1  17    2.88    5.47
   7   3  20   16.22    4.98
   7   6  23   11.01    3.94
   9   3  15   -3.03    5.13
   9   4  17   45.69    5.36
   3   3  23    6.46    5.11
   4  -2  15    3.00    5.40
   4  -1  17   -3.54    4.22
   4   0  19   21.47    6.39
   5   1  20    4.29    5.11
   6  -1  15   21.68    5.89
   6   1  19   15.92    5.47
   7  -1  12   47.88    5.83
   8   1  15    3.11    5.25
   8   2  17   28.71    5.48
   8   4  20    5.94    4.70
   8   5  21   -2.70    4.23
   9   8  21    9.51    3.35
   6  -2  12    0.33    3.60
  -1 -14 -11  126.05    7.40
   0 -17 -10    1.19    5.15
   1 -16 -12   24.36    5.92
   1 -14 -13    2.71    5.33
   2 -19  -8   -0.08    3.98
   3 -19  -8    0.17    3.38
   3 -17 -12    5.34    4.45
   3 -12 -14   11.45    4.22
   5 -17 -11   -2.89    3.78
   5 -16 -12   16.99    4.70
   6 -17 -10    2.68    3.37
   6 -16 -11   -1.09    3.97
   6 -15 -12    6.40    4.30
  -1 -13 -11    6.83    5.69
   0 -14 -12  163.78    7.41
   1 -18  -9    7.52    4.74
   1 -13 -13  243.35    7.87
   1 -12 -13    2.91    5.22
   2 -19  -7   32.45    3.93
   2 -18 -10   57.15    5.28
   2 -15 -13   89.12    5.47
   3 -18 -10   15.69    4.44
   3 -15 -13   12.70    5.61
   4 -19  -7   -0.22    3.11
   4 -18 -10    4.81    3.54
   4  -9 -13    5.99    5.34
   5 -18  -9   -0.13    3.59
   5 -10 -13   -7.37    5.55
   7 -14 -11   -0.43    4.38
   0 -17  -9   21.57    5.26
   0 -15 -11   34.57    6.10
   0 -13 -12   29.73    4.29
   1 -15 -12    5.76    5.17
   2 -16 -12    3.86    5.32
   2 -14 -13   21.13    5.92
   3 -19  -7   20.78    3.72
   4 -17 -11   79.82    5.58
   4 -16 -12   49.77    5.65
   4 -14 -13   -1.67    5.12
   4 -10 -13   -0.72    5.17
   5 -13 -13    7.31    4.12
   5 -12 -13    3.90    5.77
   5 -11 -13  184.05    7.32
   6 -17  -9    5.15    3.94
   6 -14 -12   23.58    5.04
   7 -16  -9    5.06    3.53
   7 -15 -10    4.48    3.94
  -1 -14 -10   72.65    6.50
   0 -16 -10   50.78    6.00
   1 -18  -8   11.56    4.92
   1 -16 -11    9.34    5.68
   2 -19  -6    1.55    3.48
   2 -18  -9    4.00    4.95
   2 -12 -13    5.87    5.38
   2 -11 -13  224.92    6.69
   3 -19  -6    2.47    3.74
   3 -17 -11   17.71    4.76
   3 -14 -13   -4.31    4.09
   3 -13 -13   30.59    5.62
   3 -11 -13   96.40    6.13
   3 -10 -13    5.52    3.94
   4 -18  -9   -3.39    4.35
   4 -13 -13   54.18    6.04
   4 -12 -13    1.11    5.13
   4 -11 -13    2.66    5.33
   5 -18  -8   -1.00    3.43
   5 -17 -10    9.50    4.13
   5 -16 -11    1.49    4.26
   5 -15 -12    9.44    3.74
   6 -15 -11    7.45    4.50
   6 -13 -12   -4.20    5.62
   0 -14 -11   44.36    6.34
   1 -14 -12    1.31    3.79
   2 -15 -12    0.85    5.59
   3 -19  -5    6.28    3.83
   3 -18  -9    3.52    4.48
   3 -12 -13    5.18    5.04
   4 -15 -12    0.47    5.48
   5 -14 -12   31.37    5.52
   6 -16 -10   11.35    4.46
   6 -12 -12   82.53    6.42
   6 -11 -12   13.29    5.48
   0 -15 -10   16.97    5.67
   0 -13 -11   73.26    6.76
   1 -18  -7    4.51    4.76
   1 -15 -11  101.88    7.07
   1 -13 -12   17.78    3.87
   1 -12 -12   42.76    5.45
   2 -18  -8    5.44    4.71
   2 -16 -11    9.85    5.10
   2 -14 -12   94.51    6.41
   3 -17 -10   -6.66    4.62
   4 -18  -8   15.90    4.22
   4 -17 -10    1.52    4.56
   5 -18  -7    0.71    3.30
   6 -17  -8    3.66    3.45
   7 -16  -8    0.27    3.47
   7 -14 -10   43.26    4.91
   0 -16  -9   10.43    5.64
   1 -16 -10    9.28    5.48
   2 -13 -12   -0.39    5.33
   3 -18  -8   -3.03    4.44
   3 -16 -11    5.00    4.16
   3 -14 -12   51.63    6.24
   4 -14 -12    2.39    5.32
   5 -17  -9    2.43    4.17
   5 -13 -12    1.11    3.76
   5 -12 -12    5.33    5.16
   5 -11 -12    9.36    5.61
   5 -10 -12   19.85    5.44
   7 -15  -9    0.07    3.98
   8 -14  -8    1.31    3.99
   0 -14 -10   96.55    6.68
   1 -14 -11    0.80    5.50
   2 -18  -7    6.04    4.58
   2 -15 -11   -1.20    5.18
   2 -12 -12  104.71    6.38
   3 -13 -12    1.05    5.41
   4 -17  -9   14.09    4.58
   4 -15 -11   22.51    5.41
   4 -13 -12    7.57    5.56
   4 -12 -12   53.07    6.13
   4 -10 -12    5.56    5.31
   5 -18  -6    7.12    3.42
   5 -16 -10    8.54    3.69
   6 -17  -7   30.84    3.79
   6 -16  -9    6.00    4.43
   6 -15 -10    1.57    4.63
   6 -13 -11   12.67    5.66
   7 -13 -10   26.60    5.28
   0 -16  -8   -1.70    5.82
   0 -15  -9   45.79    5.95
   1 -17  -8   -2.03    5.47
   1 -15 -10    1.52    5.30
   1 -13 -11   69.15    6.18
   2 -16 -10   18.01    5.49
   3 -18  -7    1.11    4.22
   3 -17  -9  127.02    6.29
   3 -16 -10  218.41    7.69
   3 -15 -11   19.40    5.31
   3 -12 -12    0.72    4.78
   3 -11 -12   85.69    5.31
   4 -11 -12    1.24    3.74
   5 -14 -11    2.73    4.97
   6 -12 -11    9.15    5.42
   6 -11 -11   81.25    6.32
   7 -16  -7    5.91    3.69
   7 -14  -9   15.02    4.66
   7 -12 -10  122.62    6.25
   8 -15  -6    3.30    3.43
   0 -13 -10    0.89    3.93
   1 -16  -9   -7.64    5.40
   2 -18  -6   32.57    5.01
   2 -14 -11   12.00    5.32
   4 -18  -6   49.41    4.46
   4 -14 -11    3.52    5.48
   5 -16  -9    5.14    4.37
   5 -13 -11   58.07    6.28
   6 -16  -8   -1.60    4.12
   7 -15  -8    2.20    4.19
   8 -14  -7    7.42    3.82
   8 -13  -8   -0.40    4.54
   0 -14  -9   58.08    6.17
   1 -17  -7   22.93    5.86
   1 -14 -10   96.16    6.41
   2 -18  -5    2.13    4.19
   2 -15 -10    3.22    5.13
   2 -13 -11  152.50    7.25
   3 -18  -6   -0.91    4.31
   3 -17  -8    5.03    4.50
   4 -17  -8    5.92    4.62
   5 -18  -4    2.13    3.21
   5 -12 -11   26.99    5.41
   5 -10 -11    0.68    5.41
   6 -17  -6    0.18    3.66
   6 -15  -9   48.18    5.29
   7 -16  -6    4.63    3.30
   0 -15  -8   -0.95    5.79
   1 -16  -8    2.70    5.92
   1 -15  -9    4.54    5.43
   2 -18  -4    4.56    4.84
   2 -16  -9   18.28    4.67
   2 -12 -11    5.87    4.58
   3 -18  -5    1.05    4.29
   3 -16  -9    1.24    5.50
   3 -15 -10    7.41    5.71
   3 -13 -11    3.15    5.40
   4 -18  -5    0.17    3.64
   4 -15 -10    2.27    5.20
   4 -13 -11   68.38    4.72
   4 -12 -11    4.01    5.19
   5 -18  -3    1.74    3.25
   5 -17  -7    5.56    4.16
   5 -14 -10   16.88    4.96
   5 -11 -11   57.90    4.86
   6 -17  -5   26.90    3.73
   6 -13 -10   23.51    5.43
   8 -15  -5   18.75    3.83
   1 -13 -10    1.25    3.60
   2 -14 -10   16.08    5.25
   3 -18  -4   -0.37    3.96
   3 -12 -11   11.66    3.75
   3 -11 -11    4.37    4.77
   4 -18  -4   23.33    4.17
   4 -17  -7   15.59    4.69
   4 -11 -11   88.10    6.02
   5 -16  -8   61.00    5.43
   6 -16  -7   -0.49    3.99
   6 -12 -10   21.28    5.61
   6 -11 -10   32.48    5.66
   6 -10 -10   33.77    5.66
   7 -16  -5    8.16    3.56
   7 -15  -7    3.78    4.22
   7 -14  -8    9.14    4.42
   7 -12  -9   17.16    5.15
   8 -14  -6   -0.55    4.06
   8 -13  -7   73.06    5.27
   0 -14  -8   52.11    5.91
   1 -14  -9   29.69    5.45
   2 -16  -8   28.60    6.49
   2 -15  -9   10.76    5.17
   3 -18  -3    2.91    3.95
   3 -17  -7   83.76    4.92
   3 -14 -10   19.89    5.40
   4 -18  -3    5.25    3.65
   4 -14 -10   11.59    5.42
   5 -17  -6    4.19    3.98
   5 -13 -10    5.21    5.69
   6 -15  -8   -0.16    4.44
   8 -15  -4    3.97    3.56
   1 -16  -7   -0.55    5.32
   1 -15  -8    1.97    6.02
   2 -13 -10   15.33    3.81
   3 -18  -2   34.71    3.92
   3 -18  -1   -0.68    3.41
   3 -16  -8   73.19    6.24
   3 -15  -9    8.12    5.42
   3 -13 -10  104.57    6.81
   4 -18  -2    0.42    3.25
   4 -18  -1    2.39    3.13
   4 -17  -6    2.39    4.35
   4 -15  -9   29.51    5.58
   4 -13 -10   -4.93    5.30
   5 -17  -5    1.61    3.94
   5 -12 -10   16.91    5.57
   6 -17  -3   13.30    3.51
   6 -16  -6    9.23    4.25
   6 -13  -9   -0.92    4.98
   7 -16  -4    6.29    3.46
   7 -15  -6    7.86    4.11
   1 -13  -9  411.05    8.82
   2 -14  -9    3.47    4.78
   3 -17  -6    6.56    5.05
   4 -12 -10   69.53    5.92
   5 -16  -7    6.67    4.66
   5 -15  -8    7.68    5.15
   5 -14  -9    2.71    4.80
   5 -11 -10    8.45    5.00
   5 -10 -10    2.63    5.16
   6 -17  -2    1.92    3.09
   7 -14  -7   -0.56    4.48
   8 -15  -3   -0.62    3.30
   8 -14  -5    1.73    4.03
   8 -13  -6    4.67    4.10
   0 -14  -7    6.34    5.78
   1 -16  -6   77.48    6.34
   2 -16  -7    2.72    4.05
   2 -15  -8    3.48    5.68
   3 -17  -5   71.10    5.44
   3 -16  -7    0.20    4.97
   3 -14  -9    0.46    5.35
   4 -17  -5   12.37    4.62
   4 -14  -9    8.38    5.35
   4 -11 -10    1.66    4.79
   5 -17  -4   14.43    3.91
   6 -17  -1    5.44    3.04
   6 -16  -5   12.32    4.02
   6 -15  -7   13.05    3.85
   6 -12  -9    3.15    5.19
   6 -11  -9   86.67    5.69
   7 -16  -3    7.47    3.40
   7 -12  -8   23.30    5.52
   9 -13  -3   -0.71    3.97
   1 -15  -7   76.60    6.38
   1 -14  -8    1.72    4.07
   2 -17  -4    0.10    5.09
   2 -13  -9    2.48    4.59
   3 -15  -8   -0.61    5.83
   4 -15  -8    4.39    4.06
   5 -17  -3   31.69    4.34
   5 -13  -9   45.91    4.59
   7 -15  -5    0.67    4.18
   7 -11  -8    4.98    5.60
   8 -15  -2   29.07    3.56
   8 -14  -4   29.67    4.80
   1 -16  -5    0.71    5.67
   1 -13  -8   -1.67    4.87
   2 -17  -3   19.93    4.82
   2 -16  -6   93.91    6.60
   3 -17  -4   13.95    4.69
   4 -17  -4   -0.02    4.52
   4 -13  -9    9.66    5.21
   5 -15  -7   -0.47    5.09
   5 -14  -8    7.55    5.32
   5 -12  -9    2.21    5.29
   6 -16  -4    3.43    3.80
   6 -15  -6    3.52    4.54
   6 -14  -7    0.86    4.60
   6 -13  -8   -1.35    5.15
   7 -16  -1    3.90    3.22
   7 -14  -6   -2.73    4.51
   8 -15  -1   -1.98    3.12
   8 -13  -5   11.61    4.40
   0 -14  -6   17.58    5.82
   1 -15  -6    9.58    5.61
   2 -15  -7    2.29    5.68
   2 -14  -8    2.86    3.85
   3 -17  -3  124.38    5.87
   3 -16  -6   -1.70    4.99
   3 -14  -8   24.99    5.60
   3 -12  -9   24.43    6.06
   4 -17  -3    0.40    4.35
   4 -15  -7  177.82    7.14
   4 -14  -8    0.76    5.38
   4 -12  -9    5.71    4.87
   5 -17  -2    7.93    3.84
   5 -17  -1    1.75    3.35
   5 -16  -5    3.33    4.75
   5 -11  -9  175.56    7.26
   5 -10  -9   28.21    5.46
   6 -12  -8   -1.17    5.17
   7 -16   0    6.82    2.90
   7 -15  -4    2.87    4.45
   9 -13  -2   20.08    4.03
   1 -16  -4   23.67    5.75
   1 -14  -7   -1.55    3.97
   2 -17  -2    2.59    4.46
   2 -16  -5   -4.47    5.57
   3 -15  -7   25.75    4.25
   4 -17  -2   -0.26    4.28
   4 -11  -9   24.74    4.92
   5 -17   0    0.51    3.34
   5 -17   1    8.10    3.36
   5 -13  -8    0.93    5.22
   6 -15  -5   56.98    4.99
   6 -11  -8   22.14    5.14
   7 -14  -5   -0.41    4.34
   8 -14  -3    1.13    3.91
   2 -15  -6   30.99    5.89
   2 -13  -8   16.54    3.90
   3 -17  -2   -2.16    4.36
   3 -17  -1   51.78    4.51
   3 -16  -5   -0.19    5.25
   3 -13  -8    3.49    4.98
   4 -17  -1    0.58    4.11
   4 -17   2    3.34    3.36
   4 -13  -8    2.32    5.57
   5 -16  -4   12.72    4.80
   5 -15  -6    8.92    4.12
   5 -14  -7   -3.45    5.79
   6 -14  -6    8.99    4.72
   6 -13  -7    7.07    5.55
   6 -10  -8   42.56    5.48
   7 -15  -3   33.96    4.60
   7 -11  -7   37.28    5.76
   9 -13  -1    7.28    3.51
   1 -14  -6   97.18    6.71
   2 -16  -4  163.21    7.22
   2 -14  -7    3.20    3.92
   3 -17   0    2.50    4.17
   3 -17   1    9.14    4.16
   3 -15  -6    8.73    5.51
   3 -14  -7    3.73    5.45
   4 -17   0    1.68    3.79
   4 -17   1   -1.90    3.46
   4 -15  -6   16.24    5.35
   5 -12  -8    5.33    3.90
   7 -15  -2    1.20    3.93
   8 -14  -2   43.17    4.57
   9 -12  -2    9.88    4.68
   3 -16  -4    5.78    5.10
   3 -12  -8   87.06    5.45
   4 -12  -8   15.77    4.85
   5 -16  -3   15.90    4.36
   5 -15  -5   20.07    5.58
   5 -13  -7    1.47    5.07
   5 -11  -8   -0.32    5.46
   6 -16  -1    1.13    2.66
   6 -16   0   12.17    3.84
   6 -15  -4    5.11    4.31
   6 -12  -7    2.73    5.12
   7 -14  -4    9.26    4.58
   7 -12  -6   23.42    5.52
   8 -14  -1   -2.59    3.76
   8 -11  -5    4.52    4.67
   9 -13   1    5.15    3.49
   1 -15  -4   15.07    5.94
   2 -16  -3   -4.33    4.37
   2 -15  -5   -3.75    5.22
   2 -14  -6    8.07    5.29
   2 -13  -7   37.67    5.47
   3 -16  -3    8.93    5.10
   4 -15  -5  107.88    6.85
   4 -13  -7   -3.75    5.22
   5 -16  -2    2.89    4.38
   5 -14  -6   92.66    6.29
   6 -16   1   -0.40    3.39
   6 -16   2    1.89    3.06
   6 -16   3    6.19    3.11
   6 -14  -5    6.55    4.81
   6 -13  -6   14.63    5.59
   6 -11  -7    0.70    5.27
   7 -15  -1   26.76    4.30
   7 -11  -6   -1.31    4.84
   8 -13  -3    5.53    4.35
   1 -14  -5    0.55    5.37
   2 -16  -2   43.71    5.76
   3 -15  -5  254.48    6.97
   3 -14  -6   19.59    5.77
   3 -13  -7   11.64    4.02
   4 -14  -6   -2.35    5.52
   5 -16  -1    2.96    4.09
   5 -15  -4   27.40    5.30
   5 -12  -7    4.54    5.52
   6 -15  -3    7.68    3.70
   6 -10  -7    6.83    5.31
   7 -15   0   14.63    4.09
   7 -14  -3    8.78    4.82
   8 -14   0   40.27    4.02
   9 -12  -1    1.73    4.18
   1 -15  -3    9.69    5.97
   2 -15  -4   -4.45    5.51
   4 -16  -2    9.71    3.54
   4 -15  -4   22.70    5.64
   4 -12  -7   -1.67    4.54
   5 -16   0    3.65    4.17
   5 -16   4    7.13    3.18
   5 -14  -5    1.31    5.72
   5 -13  -6   22.58    5.51
   6 -15  -2    4.51    4.41
   6 -14  -4   -3.30    5.10
   6 -12  -6   26.85    5.86
   7 -15   1    1.74    3.48
   7 -15   2   -1.53    3.40
   7 -13  -4   -2.73    5.11
   7 -12  -5   13.52    5.16
   7 -10  -6   -2.17    5.09
   8 -14   1   -4.54    3.35
   8 -14   2    1.60    3.16
   8 -13  -2   33.72    5.03
   8 -11  -4    2.50    5.00
   2 -14  -5    0.96    5.19
   2 -13  -6    8.29    5.01
   3 -15  -4    4.96    5.15
   3 -12  -7    5.32    3.33
   4 -16  -1    3.06    4.41
   4 -16   5   -0.05    3.26
   5 -16   1   -2.17    4.18
   5 -16   2   30.85    4.01
   5 -16   3    2.02    3.49
   6 -13  -5   75.90    5.86
   7 -14  -2   15.48    4.54
   8 -14   3    7.90    3.16
   9 -12   0   10.70    4.04
   1 -14  -4  201.23    6.51
   2 -15  -3   76.92    6.68
   3 -16   0   67.73    6.09
   3 -14  -5   12.37    5.26
   3 -13  -6   -1.14    4.61
   4 -16   0   63.11    5.09
   4 -16   1    0.21    4.07
   4 -16   4    0.35    3.76
   4 -15  -3  119.57    6.29
   4 -14  -5    5.91    4.40
   4 -13  -6    4.94    4.02
   6 -11  -6   48.01    6.05
   7 -11  -5  141.38    6.63
   8 -13  -1    5.98    3.96
   9 -12   1    0.93    3.71
   9 -11  -1    5.26    4.83
   3 -16   1    6.79    4.38
   3 -16   2   63.78    5.06
   3 -16   3   -1.90    4.22
   3 -15  -3   15.32    5.68
   4 -16   2   64.20    4.83
   4 -16   3    0.26    3.84
   5 -14  -4   56.58    5.76
   5 -13  -5   90.12    6.85
   5 -12  -6    4.16    3.92
   6 -15   0   15.96    4.33
   6 -14  -3   63.14    4.55
   6 -12  -5    1.77    5.60
   6 -10  -6   90.84    5.98
   7 -14  -1   15.35    3.67
   7 -12  -4    4.00    5.14
   7 -10  -5   11.91    4.69
   8 -11  -3    4.96    5.31
   1 -14  -3    6.43    5.64
   2 -15  -2    2.53    5.20
   2 -14  -4  147.13    5.95
   2 -13  -5   16.21    5.19
   3 -15  -2    9.54    4.95
   3 -14  -4   25.64    5.31
   4 -15  -2    1.93    5.10
   4 -14  -4   13.73    5.78
   4 -12  -6   43.71    5.14
   5 -11  -6   12.54    5.09
   6 -15   1    5.40    4.03
   6 -15   2   -0.45    3.66
   6 -15   5    3.35    3.42
   6 -13  -4   23.72    4.27
   7 -14   0   46.31    4.98
   9 -12   2   13.09    3.85
   9 -11   0    9.92    4.38
   2 -15  -1   27.75    5.69
   3 -13  -5    0.33    4.46
   6 -15   4   -1.88    3.45
   6 -11  -5    6.97    4.75
   7 -14   1    7.05    4.07
   7 -12  -3  137.60    6.46
   7 -11  -4    0.72    5.17
   8 -12  -1   23.37    4.97
   8 -10  -3   17.87    5.04
   9 -12   3   11.02    3.84
   9 -12   4   -1.01    3.15
   9 -12   5    6.28    3.09
   1 -14  -2  123.04    6.62
   2 -14  -3   -2.04    5.69
   3 -15  -1  187.42    7.06
   4 -15  -1   14.73    4.67
   4 -15   7    3.31    3.84
   4 -14  -3   17.33    5.90
   5 -15   0   11.01    3.72
   5 -15   1    8.21    4.46
   5 -15   6    0.67    3.23
   5 -13  -4   30.20    6.31
   5 -12  -5   14.49    5.12
   6 -13  -3   56.53    6.07
   6 -12  -4   53.81    6.01
   7 -14   6   19.33    3.11
   8 -13   2   10.80    4.04
   8 -11  -2  108.30    6.37
   9 -11   1    0.62    4.10
   2 -15   1  250.25    7.23
   2 -13  -4    9.73    4.91
   3 -15   0    3.13    4.95
   3 -14  -3    2.96    4.31
   4 -13  -4   30.77    5.94
   4 -12  -5   -1.93    5.07
   5 -15   2    5.13    4.40
   5 -15   5   14.59    4.03
   5 -14  -2   12.83    5.42
   6 -10  -5   12.47    5.53
   7 -14   3    1.94    3.66
   7 -14   4    5.18    3.38
   7 -10  -4   19.50    5.11
   8 -13   3    6.06    3.84
   8 -13   4   -1.28    3.51
   8 -13   5    8.07    3.25
   8 -12   0   14.83    4.48
   2 -15   2    2.12    5.06
   2 -14  -2   99.73    6.61
   3 -15   1   59.54    5.67
   3 -13  -4    4.16    3.69
   4 -15   6    4.55    3.90
   4 -14  -2  143.65    7.00
   5 -15   3    7.66    3.43
   5 -15   4    6.03    3.93
   5 -13  -3    2.03    5.52
   5 -11  -5   18.01    4.86
   6 -13  -2   16.46    5.63
   7 -12  -2   68.90    6.29
   7  -9  -4    1.40    4.82
   9 -11   2    3.53    4.10
   2 -13  -3   20.75    5.89
   3 -15   3    3.24    4.66
   3 -15   4   -1.44    5.43
   3 -15   5   -1.83    4.30
   3 -14  -2   21.87    4.39
   4 -15   2   61.89    5.32
   4 -15   3    5.15    4.36
   4 -15   4    0.80    4.54
   4 -15   5    4.87    4.26
   5 -14  -1    7.19    4.94
   5 -12  -4   22.76    3.97
   6 -14   7   -1.86    3.70
   6 -12  -3    3.65    5.29
   6 -11  -4    2.30    3.76
   8 -12   1   31.78    4.86
   8 -11  -1   66.97    5.81
   9 -11   3   17.20    4.15
   1 -13  -2   -4.49    5.38
   2 -14  -1    2.06    5.17
   3 -14  -1   20.97    5.73
   3 -13  -3   48.37    5.71
   4 -14  -1   -1.85    5.31
   4 -13  -3  174.04    7.08
   4 -12  -4   24.14    5.59
   5 -14   0   63.50    5.99
   6 -14   2    4.48    4.60
   6 -14   6    4.33    3.61
   6 -13  -1    9.34    5.41
   7 -13   1    1.89    4.40
   7 -10  -3   81.78    6.04
   8 -12   2    5.91    4.59
   9 -11   4    0.31    3.79
   9 -10   1    9.22    4.68
   2 -14   0    4.41    5.46
   4 -14   9    2.15    3.49
   5 -14   1    1.00    5.13
   5 -14   8   -1.65    3.33
   5 -13  -2    6.95    4.05
   5 -12  -3    2.56    4.85
   5 -11  -4   12.30    5.54
   6 -14   3   16.47    3.65
   6 -14   4    3.14    4.19
   6 -14   5    6.20    3.89
   6 -12  -2  145.80    6.64
   7 -13   2   10.08    4.80
   7 -13   8   19.35    3.45
   7 -11  -2   18.70    5.56
   8 -12   3    9.80    4.48
   8 -11   0   95.73    6.29
   8 -10  -1   12.26    5.40
   9 -11   5   16.98    3.93
   9 -11   6    2.71    3.61
   9 -11   7   16.16    3.55
   1 -13  -1   97.04    6.44
   2 -13  -2    1.85    4.96
   3 -14   0   61.35    6.21
   3 -13  -2   -0.98    5.02
   4 -14   0  105.60    6.28
   4 -13  -2    1.17    5.42
   6 -13   0   -0.70    5.13
   6 -11  -3    4.05    5.23
   7 -13   3   -0.35    4.33
   7 -13   4   25.96    4.45
   7 -13   7    2.41    3.56
   7 -12   0   80.23    5.87
   8 -12   4   23.44    4.58
   8 -12   7   23.36    3.56
   8 -12   8    3.47    2.99
   2 -14   1    0.91    5.27
   3 -14   1   18.36    5.15
   3 -12  -3    0.65    5.17
   4 -14   1    7.81    5.15
   4 -14   8   18.59    4.19
   4 -12  -3    3.39    5.08
   5 -14   3   12.29    4.77
   5 -14   6    3.52    3.98
   5 -14   7    4.21    3.98
   5 -13  -1   12.21    4.02
   6 -13   1    6.21    4.81
   7 -13   5    1.42    3.99
   7 -11  -1  145.95    6.56
   7 -10  -2   14.49    5.12
   8 -12   5   20.17    4.29
   8 -12   6    5.59    3.67
   9 -10   3    6.86    4.60
   2 -14   2    2.09    5.48
   2 -14   3    0.40    5.20
   2 -13  -1   37.39    5.69
   3 -14   2    5.44    4.92
   4 -14   2  220.14    7.29
   4 -14   7    4.61    4.00
   4 -13  -1   57.26    5.87
   5 -14   4   47.32    3.96
   5 -14   5   21.12    4.42
   5 -13   0   -0.35    5.11
   5 -12  -2    1.61    5.43
   5 -11  -3   19.72    5.14
   6 -13   9    9.24    3.40
   6 -12  -1    4.98    4.92
   6 -11  -2   57.95    5.95
   6 -10  -3   52.81    6.17
   7 -12   1    2.13    5.04
   8 -10   0    3.75    5.20
   8  -9  -1    7.76    5.00
   3 -14   3    1.81    5.45
   3 -14   6   58.75    4.99
   3 -14   7    4.27    4.48
   3 -13  -1   34.47    4.53
   4 -14   3   -2.03    5.06
   4 -14   5    0.08    4.54
   4 -14   6    7.51    4.66
   4 -13  11   32.36    3.97
   4 -12  -2   22.94    5.21
   6 -13   2   -2.43    4.88
   6 -13   8   16.70    3.88
   9 -10   4    2.18    4.45
   9 -10   5   18.23    4.43
   9 -10   9    4.06    3.23
   2 -13   0    8.38    5.32
   3 -14   4   62.54    5.71
   3 -13   0   40.16    5.66
   3 -12  -2    4.37    5.23
   4 -13   0   -1.52    5.02
   5 -13   1   62.56    5.90
   5 -13  10    3.98    3.52
   5 -12  -1   40.01    5.82
   6 -13   4    2.33    4.79
   6 -13   7    5.62    3.63
   6 -12   0  249.65    7.91
   7 -11   0   13.99    4.27
   7 -10  -1   71.05    6.31
   7  -9  -2    2.03    4.03
   8 -11   3   33.44    5.30
   8 -11  10   -0.97    3.06
   8 -10   1   15.22    5.59
   8  -9   0    8.12    5.35
   9 -10   6    3.34    4.05
   9 -10   7   30.35    4.16
   9 -10   8    7.47    3.39
   2 -13   1  126.22    6.30
   4 -13   1   24.19    5.28
   4 -13  10    1.51    4.39
   5 -13   2   21.27    5.39
   5 -13   9   65.98    4.53
   5 -11  -2   10.83    5.00
   6 -13   5   35.85    4.88
   6 -13   6   39.58    4.38
   6 -12   1    6.47    5.42
   6 -11  -1   10.76    5.47
   6 -10  -2   35.36    5.70
   7 -12   9    1.90    3.50
   8 -11   4   38.69    5.21
   8 -11   9   19.07    3.58
   3 -13   1  126.61    6.75
   3 -12  -1   -1.49    4.86
   4 -12  -1    8.29    4.89
   5 -13   3   24.40    5.43
   5 -13   8    0.20    4.06
   6 -12  11    2.42    3.26
   7 -12   5    1.59    4.53
   7 -12   6    7.40    4.29
   7 -12   7   -1.81    4.07
   7 -11   1   23.93    4.46
   8 -11   5   -1.77    4.44
   8 -11   6    2.85    4.57
   8 -11   7   32.44    4.64
   8 -11   8    1.80    4.21
   8 -10   2   12.30    5.06
   9  -9   4   11.02    4.85
   2 -13   2   -5.08    5.37
   3 -13   2   13.10    5.27
   4 -13   2   28.46    5.48
   4 -13   9   29.99    4.59
   5 -13   4    2.58    5.08
   5 -13   6   -3.74    4.48
   5 -13   7   37.61    4.98
   5 -12  12    1.04    3.50
   6 -12   2   23.93    5.75
   7 -11   2   -0.45    5.28
   7 -10   0    0.76    4.82
   7  -9  -1    0.71    4.78
   8  -9   1   -3.56    5.13
   9  -9   5   11.04    5.62
   9  -9  11    3.92    3.38
   2 -13   3  110.65    6.59
   3 -13   3   56.55    5.72
   3 -13   9   -2.61    4.86
   3 -12   0   -0.61    4.71
   4 -13   3    1.69    4.81
   4 -13   8    5.67    4.67
   4 -12   0   44.30    5.66
   5 -12   1   25.39    5.76
   6 -12   3   89.13    6.46
   6 -12  10    1.19    3.61
   6 -11  13    5.50    3.63
   6 -10  -1    4.95    4.92
   7 -11  11    4.02    3.59
   8 -10   3   28.17    5.19
   9  -9   6    8.45    4.21
   9  -9  10    3.82    3.43
   2 -13   4    8.54    5.29
   2 -13   5   53.91    5.78
   3 -13   4   33.71    5.97
   3 -13   8    2.39    4.70
   4 -13   4   -1.45    4.37
   4 -13   5   71.10    5.87
   4 -13   7  102.54    5.73
   4 -12  12    6.21    4.07
   5 -12  11   22.53    4.29
   6 -12   9   -0.94    4.25
   6 -11   1   53.94    5.66
   7 -11   3    0.00    5.04
   7 -10   1    3.00    5.33
   7  -8  -1   58.43    5.68
   8 -10  11    8.87    3.40
   8  -9   2    8.87    5.60
   9  -9   7   16.60    4.48
   9  -9   8   11.87    4.24
   9  -9   9    6.28    3.88
   2 -12   1    6.69    5.21
   3 -13   5    1.50    5.10
   3 -13   6   38.04    5.55
   3 -12   1   12.86    5.20
   4 -12   1   -0.90    4.81
   5 -11   0   26.70    5.82
   6 -12   7    3.82    4.76
   6 -12   8   19.19    4.26
   6 -10   0  290.16    7.77
   7 -11   4    9.28    4.88
   7 -11  10   19.63    3.84
   7  -9   0    2.19    3.81
   8 -10  10   -0.08    3.79
   8  -8   1    4.19    5.18
   9  -8   4   59.66    5.35
   4 -12   2   69.88    5.98
   4 -12  11   38.34    5.05
   4 -11  14    1.93    3.55
   5 -12   3   -1.53    5.81
   5 -12  10    1.34    4.29
   6 -11   2   57.91    6.56
   6 -11  12   14.71    3.83
   7 -11   7   -3.58    4.56
   7 -11   8   11.90    4.64
   7 -11   9    2.17    3.91
   7 -10  13   15.26    3.45
   8 -10   6    9.00    4.61
   8 -10   7   20.07    5.13
   8 -10   8   16.90    4.72
   8 -10   9   26.13    4.56
   8  -9   3    1.26    5.34
   8  -9  13    7.29    3.02
   9  -8  12    3.68    3.25
   2 -12   2   21.70    4.16
   3 -12   2   54.20    5.99
   4 -11   0   48.58    4.53
   5 -12   4   15.87    5.33
   5 -12   9    8.13    5.02
   5 -11   1  118.58    6.67
   5 -11  13    4.06    3.66
   6 -11   3  117.89    6.47
   7  -9   1  207.07    7.18
   7  -8   0    3.99    5.06
   8  -8   2   52.35    5.83
   2 -12   3   20.68    5.74
   3 -12   3   37.40    5.67
   3 -12  10  134.75    6.83
   4 -12   3    7.76    4.26
   4 -12  10    0.34    4.76
   5 -12   5   14.14    4.20
   5 -12   6   29.35    5.45
   5 -12   8    5.67    4.42
   5 -10   0  119.06    6.11
   6 -11  11    0.86    4.76
   6 -10   1   20.48    5.34
   6 -10  14   18.33    3.40
   6  -9   0   45.64    5.52
   7 -10   3   38.09    4.63
   7 -10  12    3.05    3.63
   8  -9   4    7.67    5.19
   8  -9  12    1.94    3.43
   9  -8   7   56.90    5.41
   9  -8  10   -1.72    3.98
   2 -12   4   11.81    5.73
   3 -12   4   17.85    5.38
   4 -12   4    4.43    3.98
   4 -12   5   -0.37    5.34
   4 -12   9   11.99    5.23
   4 -11   1   15.15    4.91
   4 -11  13    2.36    3.98
   5 -11  12    7.37    3.98
   5 -10  15    1.89    3.30
   6 -11   4    1.60    3.87
   6 -11   5  102.38    6.45
   6 -11  10    6.80    4.42
   7 -10   4    5.88    4.82
   7  -9   2   38.75    5.73
   8  -9   5    2.40    5.09
   8  -8   3    1.04    5.46
   9  -8   8    8.86    4.25
   9  -8   9   49.07    5.00
   2 -12   5   -1.87    5.10
   2 -12   6    8.02    5.78
   3 -12   5   21.40    5.72
   3 -12   6  100.95    6.27
   3 -12   8   79.76    6.28
   4 -12   6   36.63    5.68
   4 -12   7   -2.09    5.17
   5 -11   3    5.89    5.52
   6 -11   6   31.80    5.81
   6 -11   9   31.36    5.03
   6 -10   2  302.59    7.97
   7 -10   5   -3.39    5.16
   7  -9  14    8.48    3.46
   7  -8   1   64.58    5.80
   8  -9   6  170.36    7.07
   8  -9  10    2.77    4.24
   8  -9  11    3.23    4.15
   9  -7  13   12.53    3.55
   3 -11   2   -0.02    4.62
   4 -11   2    5.24    3.49
   4 -11  12    4.16    5.15
   4 -10  15    7.49    3.85
   5 -11   4   32.70    5.61
   5 -11  11   91.22    5.44
   5 -10   1   -0.91    3.60
   6 -10   3  124.51    6.53
   6 -10  13    5.27    4.14
   6  -9   1   29.03    5.18
   7 -10   6   21.83    5.50
   7 -10  10   13.92    4.44
   7  -9   3   18.55    5.55
   8  -9   9    8.44    4.60
   8  -8   4   -0.81    5.29
   9  -7   6   20.91    5.39
   3 -11  12   12.61    4.83
   4 -11   3   19.58    5.02
   5 -11   5   18.39    5.43
   5 -11  10    8.31    4.76
   5 -10  14   24.30    4.37
   7  -8   2   18.38    5.18
   8  -8  13   11.09    3.70
   8  -7   3   20.19    5.39
   9  -7  12    5.67    3.83
   3 -11   3    1.24    5.09
   4 -11   4    4.21    4.81
   4 -11  11   72.35    5.73
   5 -11   6    5.20    5.78
   5 -11   7   73.01    6.11
   5 -11   8    7.71    5.28
   5  -9  16   17.48    3.55
   6 -10   4    2.18    5.59
   6 -10  12   18.42    4.23
   6  -9   2   15.99    5.28
   6  -9  15    5.52    3.47
   7  -9   4    4.69    5.58
   7  -9  13    4.01    3.53
   8  -8   5   23.26    5.38
   9  -7   8   10.45    4.99
   9  -7   9   23.22    4.61
   9  -7  10   25.58    4.82
   9  -7  11    2.17    4.29
   2 -11   4    5.75    5.44
   3 -11   4    4.39    5.37
   4 -11   5   -2.31    5.30
   4 -10  14   -1.70    4.45
   5 -10   3    4.53    5.33
   5 -10  13   16.99    4.41
   6 -10   5   94.27    6.87
   6 -10  11    2.80    4.53
   7  -9   5  111.95    6.46
   7  -9  12   31.86    4.65
   8  -8   6   73.41    6.39
   8  -8  12   10.31    4.50
   8  -7   4    3.40    5.38
   8  -7  15    3.79    3.17
   9  -6  14    1.98    3.73
   2 -11   5   23.46    5.73
   3 -11   5    2.42    5.55
   3 -11  10    5.54    5.44
   4 -11   6    2.24    5.35
   4 -11   7    3.41    6.04
   4 -11   8   33.42    6.00
   4 -11   9   35.34    5.49
   6 -10   6   11.56    5.37
   6 -10   8    1.40    4.95
   6 -10  10   51.36    5.71
   6  -9   3   39.67    5.45
   7  -9   6   -3.70    5.27
   7  -9  11    7.28    4.76
   7  -8   3   18.84    3.97
   7  -8  15    2.60    3.65
   7  -7   2   30.60    5.45
   7  -7  17    3.11    3.07
   8  -8   7   -0.96    4.80
   8  -8   8   12.17    5.47
   8  -8  10   -0.04    4.73
   8  -8  11   15.54    4.64
   9  -6   7   14.74    5.27
   9  -6  13   39.13    4.45
   2 -11   6   -0.27    5.41
   2 -11   7   28.13    5.73
   2 -11   8    3.84    5.80
   3 -11   6    5.45    5.48
   3 -11   7    3.10    5.58
   3 -11   8   11.03    5.45
   3 -11   9   20.62    5.69
   4 -10   3   11.16    4.67
   4 -10  13   15.05    4.55
   4  -9  16   -2.32    3.90
   4  -8  18    1.69    2.70
   4  -8  18    1.23    1.89
   5 -10   4  289.52    8.38
   5 -10  12   16.51    4.95
   5  -9  15   17.98    4.35
   7  -9   7    2.48    5.19
   7  -9   8   75.21    6.02
   7  -9  10    2.89    5.18
   7  -8   4   15.87    5.03
   8  -7   5    8.10    5.40
   8  -7  14    4.57    3.97
   9  -6   8    8.35    5.15
   9  -6  12    4.01    4.29
   3 -10  13   24.16    6.07
   5 -10   5   26.89    5.82
   5  -8  17    5.78    3.55
   6  -9   4    5.46    5.23
   6  -9  13   13.40    4.71
   6  -8  16   15.35    3.92
   6  -7  18    6.26    3.31
   8  -7   6    1.29    5.45
   9  -6  10    2.64    4.90
   9  -6  11   36.40    4.91
   9  -5  15   -0.76    3.81
   4 -10   4   47.17    5.27
   4 -10  12   23.74    5.14
   5 -10   6   59.36    6.01
   5 -10   7   67.41    6.33
   5 -10   9   60.05    5.61
   5 -10  10   25.68    5.28
   5  -9   3   98.06    5.81
   6  -9   5  126.48    6.58
   7  -8   5   23.52    5.73
   7  -8  13    4.60    4.51
   7  -7   3   60.12    5.75
   7  -6  18    8.03    3.21
   8  -7  13    3.38    4.61
   8  -6  16    3.58    3.26
   4 -10   5   50.34    5.73
   4 -10  11    6.74    5.09
   4  -9  15   51.34    5.08
   4  -7  19   41.30    3.72
   5 -10   8   29.83    4.36
   5  -9  14    2.61    4.75
   6  -9   6    6.32    5.65
   6  -9  12   17.76    3.96
   6  -8   3    0.87    4.92
   6  -8  15    0.45    4.11
   7  -8   6    1.26    5.49
   8  -7   7   32.48    4.34
   8  -7   8   32.66    5.57
   8  -7  12   13.23    5.12
   8  -6   5    9.21    5.21
   9  -5  14    4.54    3.98
   3 -10   5   16.59    5.64
   3 -10  11   10.38    5.38
   3  -9  15   31.99    5.44
   4 -10   6   15.81    5.37
   4 -10   7   21.73    5.69
   4 -10  10   73.30    6.21
   4  -8  17   28.92    4.61
   5  -9   4   31.20    5.76
   6  -9   7   98.76    6.75
   6  -9   8    2.91    5.64
   6  -9  10    6.27    5.42
   6  -7  17    3.80    3.58
   6  -6  19    1.37    3.12
   7  -8   7    5.40    5.29
   7  -8  12    5.88    3.73
   7  -7   4    3.24    5.11
   8  -7   9   -0.44    4.97
   8  -7  11    6.88    3.91
   8  -6  15   44.00    4.59
   8  -5  17    2.65    3.82
   9  -5   9   25.30    5.10
   9  -5  13   38.43    4.77
   9  -4  16   -1.20    3.48
   2 -10   6   27.88    5.13
   3 -10   6    3.46    5.69
   3 -10  10   12.01    5.69
   4 -10   9    1.08    4.19
   4  -9  14    8.84    5.21
   5  -9  13   59.43    4.40
   5  -8  16   -2.13    4.20
   5  -7  18    0.49    3.81
   6  -8   4   13.21    4.72
   6  -8  14   10.68    4.56
   7  -8   8   28.57    4.46
   7  -8   9   29.20    5.55
   7  -8  10    4.92    5.40
   7  -7  15   -2.44    3.24
   7  -6  17    0.26    3.55
   8  -6   6   38.76    5.68
   8  -6  14    9.71    4.50
   9  -5  11   14.27    5.20
   9  -5  12    3.21    4.55
   2 -10   7    4.32    5.43
   2 -10   8    2.36    5.36
   2 -10   9    6.92    5.76
   3 -10   7   -3.91    5.29
   3 -10   8    9.95    5.70
   3 -10   9   28.14    5.69
   3  -9  14   14.99    4.96
   4  -6  20    2.62    3.74
   5  -9   6   11.20    5.49
   6  -8   5  121.69    6.80
   7  -7   5    9.32    4.03
   8  -6   7   12.76    5.78
   9  -4  15    3.95    4.14
   9  -3  17    1.99    3.45
   4  -8  16   26.79    4.78
   5  -9   7  120.45    6.93
   5  -9  10    3.92    5.36
   5  -9  11   20.99    5.47
   5  -8  15   14.60    5.32
   6  -8   6    6.78    5.20
   6  -8  13    6.28    5.35
   6  -7  16   12.41    4.35
   7  -7   6   20.44    5.34
   8  -6   8   21.57    5.89
   8  -6  12   12.04    5.04
   8  -6  13    5.70    4.81
   8  -5  16   10.80    4.36
   8  -4  18   -0.96    3.64
   9  -4  14   27.14    4.70
   3  -9  13   59.62    6.31
   3  -8  16   48.03    5.36
   4  -9  12   54.33    6.19
   4  -7  18    5.49    4.09
   5  -9   8   18.12    4.40
   5  -9   9   80.34    5.11
   5  -7  17   46.72    4.81
   5  -6  19    6.22    3.79
   6  -8   7    7.35    5.14
   6  -6  18    1.63    3.83
   7  -7  13    9.57    4.03
   7  -6  16   15.30    4.51
   7  -5  18   25.98    3.98
   8  -6   9    3.72    5.35
   8  -6  10    9.20    4.97
   8  -5   6   57.00    5.74
   9  -4  10   -1.03    4.97
   9  -4  12    7.20    5.77
   9  -4  13    1.74    5.16
   9  -3  16   -1.14    4.21
   9  -2  18    2.96    3.54
   3  -7  18   58.16    5.38
   4  -9   6   21.36    5.41
   4  -9  11   -1.14    6.10
   4  -8  15   -0.14    4.69
   5  -8  14    5.05    4.96
   6  -8   8    9.84    5.84
   6  -8   9   63.27    6.73
   6  -8  10   12.11    6.19
   6  -8  11   46.13    6.08
   6  -7  15   25.14    4.87
   7  -7   8   36.84    5.99
   7  -7   9  136.08    6.73
   7  -7  10   12.78    5.43
   7  -7  11    4.45    5.42
   7  -6   5   94.72    6.27
   8  -3  19    2.61    3.45
   4  -9   7   -0.13    4.09
   4  -9   8  136.55    7.15
   4  -9   9    4.19    5.65
   4  -9  10   88.11    6.64
   6  -5  19   -0.97    3.69
   7  -6  15   -0.18    4.88
   8  -5   7    0.94    4.97
   8  -5  14   28.42    5.39
   9  -3  15    2.89    4.48
   9  -2  17   26.57    4.87
   2  -9  11   33.09    5.94
   3  -9   7  115.79    6.42
   3  -9   8   54.78    5.90
   3  -9  10    6.41    5.74
   3  -9  11   47.21    6.09
   4  -7  17   36.38    5.30
   4  -6  19    5.12    4.40
   5  -8   6   38.60    5.50
   5  -8  12    2.14    5.02
   5  -7  16   -0.24    5.00
   5  -5  20    3.80    3.54
   6  -7  14   11.20    5.48
   6  -6  17   -0.82    4.18
   7  -6   6   54.10    5.67
   7  -6  14   31.63    5.11
   7  -5  17    1.39    4.25
   8  -5   8   67.98    6.12
   9  -3  14    1.37    4.70
   2  -9   8   42.22    6.02
   2  -9   9   22.89    5.86
   2  -9  10   15.36    5.34
   3  -9   9   35.49    4.41
   3  -7  17    5.72    5.95
   5  -8   7  194.32    7.57
   5  -8   8   24.58    5.65
   5  -8  11   23.27    6.05
   5  -6  18   -6.27    4.44
   6  -7   6   75.62    4.89
   6  -7  13    7.11    5.40
   7  -6   7    5.30    5.16
   8  -5   9    1.06    4.05
   8  -5  10    8.27    5.06
   8  -5  11   16.73    5.54
   8  -4  16    8.48    4.77
   8  -3  18    2.88    3.76
   9  -3  13    2.50    4.77
   9  -2  16    3.67    4.23
   9  -1  18    0.79    3.87
   3  -8  14    0.14    5.68
   3  -6  19   11.30    4.60
   4  -8  13   15.08    5.90
   5  -8   9   10.86    4.26
   5  -7  15   14.70    5.19
   6  -7   7    0.39    4.69
   6  -7   8   32.45    5.47
   6  -6  16    5.63    4.85
   6  -4  20    3.56    3.74
   7  -6   8   -2.34    5.39
   7  -6   9   23.30    5.79
   7  -6  12   19.07    5.49
   7  -5  16   21.54    5.10
   7  -3  20    5.61    3.62
   8  -4  15    2.93    4.81
   9   0  19   71.55    4.47
   4  -8  12   99.99    6.83
   4  -7  16    5.53    4.79
   4  -6  18    1.55    4.74
   4  -5  20   -0.47    4.11
   5  -6  17    9.08    4.56
   6  -7   9  129.99    7.01
   6  -7  10    0.13    5.96
   6  -7  11   37.24    4.63
   6  -5  18    4.32    3.95
   7  -6  10    3.25    4.90
   7  -6  11    1.99    3.78
   7  -4  18    1.95    3.83
   7  -2  21    9.93    3.15
   8  -4   8   -0.44    5.54
   8  -3  17   -0.76    4.20
   8  -2  19    5.38    3.89
   9  -2  15    1.47    4.71
   9  -1  17   10.01    4.22
   2  -8  13   11.17    5.92
   3  -8  13   47.19    4.93
   4  -8   7   20.32    4.47
   4  -8   8  187.03    7.04
   4  -8   9   20.88    5.70
   4  -8  10   59.32    6.28
   4  -8  11   20.17    5.81
   5  -7  14   12.45    4.29
   5  -5  19   15.71    4.54
   5  -3  22    1.94    3.50
   6  -3  21    7.19    3.61
   7  -5  15    3.20    5.07
   8  -4   9   32.54    5.62
   8  -4  13   12.99    5.22
   8  -1  20    2.10    3.37
   9  -2  14    0.77    4.92
   2  -8  12   23.29    5.83
   3  -8  12   18.19    5.64
   3  -6  18   92.93    5.89
   3  -5  20   10.96    4.64
   4  -7  15   10.56    5.47
   4  -4  21   17.06    4.03
   5  -7  13    3.34    5.61
   6  -6  14   -3.69    5.68
   6  -5  17    3.28    4.88
   6  -4  19    3.67    3.98
   6  -2  22    2.29    3.41
   7  -5   7    5.96    5.41
   7  -4  17    6.27    4.61
   7  -3  19    7.52    3.99
   8  -4  10   -0.20    5.32
   8  -4  11    0.62    5.72
   8  -4  12   11.45    5.65
   8  -3  16    8.28    4.99
   8   0  21    0.53    3.43
   9  -1  16    3.31    4.71
   9   0  18    2.18    4.02
   2  -8  11   27.87    6.05
   3  -8   9  202.33    7.73
   3  -8  10   50.32    6.20
   3  -8  11    1.93    4.31
   3  -7  15   10.14    5.91
   4  -7  14    8.94    5.68
   4  -6  17    6.34    5.38
   5  -7  11   78.94    6.70
   5  -7  12   14.73    5.75
   5  -4  20    3.71    4.34
   6  -6   7  142.78    6.62
   6  -6  13   51.82    6.12
   7  -5   8    5.62    5.33
   7  -5  13   -2.50    5.27
   8  -2  18   24.59    4.30
   9  -1  15    3.25    4.77
   2  -8  10   46.57    6.22
   3  -4  21   -1.77    4.23
   4  -5  19   23.24    4.92
   4  -3  22   34.25    4.05
   5  -7  10    3.07    4.28
   5  -5  18    0.87    4.45
   6  -6   8    6.18    5.36
   6  -6   9   28.12    5.44
   6  -6  11   14.75    5.77
   6  -6  12   17.17    5.91
   6  -3  20   32.30    4.22
   7  -5   9   26.75    4.10
   7  -5  10   49.11    6.26
   7  -5  12    3.09    5.05
   7  -4  16    0.30    5.00
   7  -2  20   18.77    4.15
   8  -3  15    1.19    4.81
   8  -1  19   22.60    4.29
   3  -7  14   48.01    6.78
   3  -5  19    3.11    5.75
   4  -7  13   21.01    4.45
   4  -2  23    9.07    3.99
   5  -6  15    7.02    4.01
   5  -3  21   38.88    4.31
   6  -6  10    9.21    3.83
   6  -4  18   18.68    5.00
   7  -3  18   19.01    4.72
   7  -1  21    3.38    3.58
   8  -3   9   27.14    5.44
   8  -3  10  236.55    7.84
   8  -3  13    3.24    5.01
   8  -3  14   56.21    5.95
   8  -2  17   31.41    4.94
   2  -7  14    7.19    6.11
   3  -3  22    4.43    4.07
   4  -7  11   82.45    6.37
   4  -7  12   13.90    4.53
   4  -6  16   -2.65    4.50
   4  -4  20    4.74    4.56
   5  -6  14    9.84    6.31
   5  -5  17    5.91    5.18
   5  -4  19    7.81    4.29
   6  -2  21   31.60    4.07
   7   0  22   22.63    3.79
   8  -3  11   13.44    5.56
   8  -3  12  118.04    7.00
   8  -2  16    0.04    4.75
   8   0  20    2.75    3.85
   8   1  21   -2.30    3.55
   3  -7  13   17.92    4.61
   3  -6  16  133.08    6.98
   4  -7   9   -2.91    3.87
   4  -7  10   19.04    4.39
   4  -6  15    1.59    5.60
   4  -5  18    1.28    4.82
   5  -6  13   -2.38    6.22
   6  -5  14    2.40    5.93
   6  -1  22   30.74    3.97
   7  -4   8    3.54    4.96
   7  -4  14   37.73    5.65
   7  -3  17   17.27    5.14
   7  -2  19    1.37    4.37
   8  -1  18   30.81    5.04
   2  -7  13  121.29    5.85
   2  -6  16   68.93    6.38
   3  -7  11   32.77    6.06
   3  -4  20   54.45    5.28
   3  -2  23   -1.49    3.89
   5  -6   9   25.66    5.21
   5  -6  11    6.76    5.46
   5  -6  12    6.04    5.89
   5  -5  16    1.32    5.59
   5  -1  23   -2.97    3.58
   6  -5  13    9.00    5.78
   6  -3  19    5.97    3.67
   7  -4  10    7.70    5.37
   7  -4  11   95.74    6.68
   7  -4  13   -1.40    4.00
   8   0  19   14.41    4.39
   2  -7  11   69.58    6.08
   2  -7  12   28.70    5.83
   3  -7  10    9.49    5.31
   3  -6  15    2.11    5.53
   4  -6  14  149.21    7.16
   4  -5  17   -0.87    6.01
   4  -3  21   24.47    4.53
   5  -6  10    1.09    4.17
   5  -4  18    6.48    4.92
   5  -3  20    0.15    4.40
   6  -5   9    1.07    4.95
   6  -5  10   23.33    5.33
   6  -5  11   30.32    5.41
   6  -5  12   29.07    6.24
   6  -4  16    3.74    5.55
   7  -2  18   12.60    4.89
   7  -1  20   45.81    4.94
   8  -2  11    8.91    5.65
   8  -2  12   76.02    6.03
   8  -2  13    2.87    5.64
   8  -2  14   26.17    4.59
   8  -1  17   29.48    5.39
   8   1  20   31.62    4.26
   8   3  22   20.23    3.43
   4  -6  13    4.74    5.27
   4  -4  19   35.22    5.15
   4  -2  22   48.76    4.73
   5  -5  15    6.48    5.73
   7  -3  15   16.52    5.43
   7   0  21    0.69    4.07
   7   1  22   37.52    3.89
   7   2  23    3.87    3.37
   8   2  21   -1.61    3.75
   2  -6  15   87.69    6.80
   3  -6  14    5.22    5.65
   3  -5  17    3.35    5.90
   3  -3  21    1.01    4.74
   4  -6  12   -1.07    5.24
   4  -5  16    8.20    5.95
   5  -5  14    5.80    5.78
   5  -4  17   29.12    5.55
   5  -2  21   96.71    5.35
   6  -4  15   43.83    4.91
   6  -1  21   20.18    4.63
   7  -3   9  110.65    6.21
   7  -3  14   60.34    6.05
   7  -1  19   -3.82    4.38
   8  -1  15    3.15    5.29
   8   0  18    0.64    4.80
   2  -6  14   12.21    5.97
   2  -5  17  205.86    7.57
   2  -3  21    4.28    5.24
   3  -6  13   19.77    5.39
   3  -4  19   -4.92    5.77
   4  -6  10  138.32    6.53
   4  -6  11   59.81    5.17
   4  -3  20   19.39    5.43
   4  -1  23    1.48    4.05
   4   0  24    0.16    3.71
   5  -5  13   74.26    6.93
   5  -3  19   11.04    5.04
   5  -1  22   23.01    4.68
   6  -4  14    7.44    5.92
   6  -3  17   41.47    5.66
   6  -2  19   28.87    5.30
   6   0  22    8.77    3.81
   6   2  24   31.23    3.93
   7  -3  10   11.60    5.57
   7  -3  11   19.03    5.81
   7  -3  12   54.08    6.31
   7  -3  13    5.22    6.03
   8  -1  14   35.18    6.02
   8   0  17   40.91    5.80
   8   1  19    8.46    4.78
   8   4  22    2.90    3.50
   3  -6  12   87.05    6.67
   3  -5  16   49.63    6.23
   3  -2  22   11.70    4.82
   4  -5  15   31.25    6.07
   5  -5  10   71.18    5.75
   5  -5  12    5.18    5.74
   5  -4  16    0.32    5.62
   5   0  23   32.46    4.59
   5   1  24   -2.18    3.69
   6  -4  12   45.17    5.79
   6  -4  13   -2.80    5.34
   6   1  23   -3.35    3.75
   7  -2  16    5.62    5.26
   7   0  20   18.31    5.03
   8  -1  12  161.21    7.51
   8  -1  13    1.63    5.70
   8   2  20    3.75    4.42
   8   3  21   -0.54    4.11
   2  -6  13  167.26    7.68
   2  -2  22    1.92    4.75
   3  -6  11   28.86    5.79
   3  -3  20   16.05    5.54
   3  -1  23   -0.22    4.47
   4  -2  21    3.99    5.33
   5  -2  20   17.63    5.09
   6  -4  10   78.26    4.82
   6  -4  11   26.68    4.69
   6  -3  16   -0.50    5.78
   6  -1  20    4.82    4.85
   7  -2  15   -1.96    5.74
   7  -1  18   37.37    4.64
   7   1  21   -6.53    4.70
   7   2  22   10.81    3.87
   7   3  23    1.92    3.38
   8   0  16   11.34    5.67
   8   1  18   57.65    5.67
   2  -6  12   34.32    6.19
   2  -5  16   19.49    6.23
   2  -1  23    1.65    4.38
   3  -5  15   29.91    5.86
   3  -4  18   10.02    5.83
   3   0  24    8.00    3.94
   4  -4  17    4.54    5.42
   5  -4  15   24.05    6.33
   6  -3  15   16.43    6.08
   7  -2  14    0.35    5.70
   7  -1  17   17.08    5.50
   7   0  19    0.26    4.79
   8   0  15    4.06    5.82
   8   2  19    1.58    4.59
   2  -4  18   -0.29    6.11
   2  -3  20    5.60    5.45
   2   0  24    3.60    4.21
   2   1  25    3.99    3.84
   4  -5  12    4.49    5.01
   4  -5  13   16.09    4.08
   4  -1  22   30.57    5.18
   5  -4  14   19.72    6.12
   5  -3  17    6.03    5.62
   5  -1  21    1.03    4.83
   6  -3  14    9.68    5.31
   6   0  21   14.17    4.68
   7  -2  10    6.98    5.53
   7  -2  11  186.40    7.34
   7  -2  12  145.17    7.17
   7  -2  13   96.81    6.88
   8   0  13    1.65    5.82
   8   0  14   12.81    5.61
   8   3  20   28.46    5.01
   8   4  21    0.18    4.36
   2  -5  15  132.95    6.97
   3  -5  14    5.39    5.63
   3  -4  17   14.46    5.95
   3  -2  21    7.19    5.45
   4  -5  11   16.10    4.67
   4  -4  16   14.44    5.68
   4   0  23    2.82    4.43
   4   1  24    1.49    3.93
   4   2  25   32.38    4.14
   5   0  22    4.78    4.67
   5   3  25   24.34    3.62
   6  -3  13   59.75    6.22
   6  -2  17   61.53    6.33
   6   1  22   12.50    4.35
   6   2  23   -0.99    4.17
   7  -1  16   64.06    6.60
   7   1  20   20.50    5.12
   7   4  23    2.83    3.56
   8   1  16    1.29    5.86
   8   2  18    7.56    5.27
   2  -2  21   -0.29    5.59
   3  -5  13   59.41    6.06
   3  -3  19   48.56    6.16
   3  -1  22   18.20    5.38
   4  -4  15   26.68    5.94
   4  -3  18   19.84    5.57
   4  -2  20   27.99    4.28
   5  -4  11    1.38    5.00
   5  -4  12    6.43    5.58
   5  -3  16    9.58    5.72
   5   1  23   16.86    4.33
   5   2  24    0.68    4.08
   6  -3  11   20.17    5.28
   6  -3  12    2.47    5.48
   6  -2  16    4.27    5.64
   7  -1  15   18.31    5.95
   7   2  21    1.01    4.45
   8   1  15    3.47    5.82
   8   3  19    1.97    4.65
   2  -5  14   10.24    4.59
   2  -4  17   -6.02    5.87
   2  -3  19   19.86    6.18
   3  -5  12   -0.58    5.40
   3  -4  16    0.71    6.30
   5  -2  18   -2.38    5.87
   5  -1  20   15.97    5.39
   6  -1  18   11.63    5.79
   6   0  20    3.23    4.85
   7  -1  14   -1.81    5.52
   7   0  17    4.08    5.66
   7   1  19    3.11    5.25
   2  -5  13   96.34    6.88
   2  -1  22   10.46    5.10
   3  -3  18   25.32    6.03
   3   0  23   13.17    5.02
   3   1  24   15.97    4.67
   3   2  25    3.50    3.82
   4  -4  14    9.27    5.41
   4  -3  17    6.93    5.61
   4  -2  19   -1.06    5.30
   4  -1  21   18.11    3.98
   5  -3  15   36.00    6.31
   6  -2  15   65.29    6.36
   6   4  24    3.06    3.50
   7  -1  11  128.22    6.77
   7  -1  12   46.07    6.02
   7  -1  13    7.22    5.70
   7   2  20    2.78    4.60
   7   5  23   -1.83    3.86
   8   2  16    5.02    5.46
   8   3  18  111.41    6.32
   2  -4  16   97.20    7.09
   2   0  23   11.16    5.00
   3  -4  15    0.53    5.73
   4  -4  13   23.94    5.30
   4   0  22   23.01    4.93
   5  -3  14   -3.02    6.01
   5  -2  17   12.22    5.97
   5   0  21   37.40    4.56
   5   4  25   37.75    4.09
   6  -2  14   15.80    5.43
   6  -1  17   14.29    6.25
   6   2  22    4.29    4.32
   6   3  23   25.51    4.66
   7   0  16    1.81    5.62
   7   1  18   58.43    5.78
   7   3  21    5.51    4.64
   7   4  22   11.33    4.50
   8   4  19    0.05    5.17
   2  -3  18    0.65    5.84
   2   1  24    6.59    4.50
   2   2  25   12.51    4.18
   3  -1  21   10.37    5.61
   4  -3  16   31.93    6.28
   4   1  23   18.05    4.93
   4   2  24   18.76    4.95
   4   3  25   10.99    3.72
   5  -3  13   -2.46    5.66
   5  -1  19    8.48    4.18
   5   1  22    0.65    4.96
   5   2  23   42.13    5.04
   6  -2  12    1.36    5.18
   6  -2  13   51.82    6.02
   7   0  15    3.96    5.75
   7   6  23   12.17    4.39
   2  -4  15   11.72    5.68
   3  -4  14   21.32    4.27
   3  -3  17   12.54    6.05
   3  -2  19    9.97    5.94
   4  -2  18   14.61    5.93
   5  -3  12   30.68    5.19
   6  -1  16    3.99    5.52
   6   0  18   19.67    5.76
   6   5  24    2.27    3.62
   7   1  17   -1.62    5.76
   3  -4  13   45.71    5.53
   3   0  22  138.72    6.57
   3   4  26    2.15    3.49
   4  -3  15   31.85    4.47
   4   5  26   10.81    3.59
   5  -1  18    6.71    6.03
   6  -1  15   28.84    5.98
   6   2  21   30.45    5.51
   6   3  22    6.41    4.20
   6   4  23   87.48    5.74
   7   0  12    6.39    5.46
   7   0  13   42.47    5.90
   7   3  20   14.17    5.09
   7   4  21   12.61    5.16
   7   5  22    3.52    4.23
   7   7  23    1.97    4.20
   2  -4  14    9.77    5.67
   2  -3  17   12.41    5.94
   3  -3  16   20.22    6.55
   3   1  23    8.79    4.91
   3   2  24   11.15    4.83
   3   3  25    0.33    4.25
   4  -3  14    0.54    5.29
   4  -2  17   30.18    6.19
   4  -1  19   59.93    6.37
   5  -2  15    0.40    4.34
   5   5  25    4.40    3.59
   6  -1  14    2.75    5.95
   6   0  17   87.26    6.60
   6   1  19   12.50    5.70
   7   1  16   17.76    5.73
   7   2  18   49.67    6.08
   3  -1  20   12.74    4.65
   3  19   0   -0.82    2.30
   5  16   8    0.25    3.51
   5  17   2   -2.23    3.42
   5  17   5    0.50    2.56
   6  11   5    0.52    3.65
   6  14   1    0.35    3.59
   6  14   3    2.63    3.00
   6  14   5   -0.13    4.12
   3  19  10   -2.06    2.98
   3  20   5   -2.93    2.34
   4  18   9   -0.55    3.18
   4  19   4   -1.67    2.75
   4  19   5    0.69    2.55
   4  19   6    0.90    2.50
   5  17   7    0.50    3.27
   6  13  -2   -4.15    3.85
   6  13   6    0.50    3.99
   6  14   6   -0.47    4.18
   6  15   2   -0.11    3.88
   6  15   4    1.49    4.21
   3  20   7   -0.23    2.29
   4  19   3   -4.78    2.62
   5  12  10   -3.65    3.92
   5  16  -2    0.16    3.01
   5  16   9   -0.04    3.66
   5  17   0    0.13    3.14
   6  14  -1   -2.54    3.91
   6  15   5   -1.65    4.13
   3  20   8    1.16    2.52
   4  19   2   -0.71    2.44
   4  19   8    0.30    2.86
   5  18   5   -2.04    3.39
   5  18   6   -4.20    3.31
   6  11   7   -9.99    4.60
   6  15   6    0.48    3.13
   6  16   3   -1.49    3.62
   3  20   9    0.41    2.40
   4  19   1    0.01    2.57
   5  17  -1   -1.43    3.10
   5  17   9    3.26    3.48
   5  18   2   -0.88    3.08
   6  12   8   -0.19    4.37
   6  13   8    3.48    3.87
   6  14   8    3.43    4.45
   6  16   2    1.12    3.82
   5  15  11    5.31    4.33
   5  18   8   -1.51    3.29
   6  11   8   -0.44    3.86
   6  16   1    1.51    3.40
   3  20  10    1.50    2.92
   4  19  10    1.12    2.88
   5  18   9   -2.21    3.45
   6  15  -2    1.41    3.77
   6  17   3   -0.28    3.68
   7  10   0   -1.96    4.31
   7  10   2   -3.15    4.63
   7  11   0    2.36    4.05
   7  11   4   -1.79    4.74
   7  12   2    1.57    3.27
   7  12   4   -4.00    4.53
   4  20   6   -4.16    2.68
   5  19   5   -1.93    3.01
   5  19   6   -4.35    3.32
   6  15   9   -0.06    3.09
   6  17   7   -1.69    3.86
   7   9   0   -4.16    5.11
   7  10   4    0.74    4.34
   7  14   3   -1.61    4.54
   4  20   8    2.78    2.55
   5  19   7    0.38    3.24
   6  14  10   -2.22    4.56
   6  16  -1   -0.71    3.62
   6  17   1   -5.16    3.88
   6  17   8    2.65    3.76
   7  10   5   -1.18    4.86
   7  11   6    3.26    5.04
   4  19  11   -0.88    3.16
   4  20   9   -0.29    3.08
   7  13   7    7.59    5.09
   5  18  11   -1.45    4.20
   5  19   9    2.85    3.28
   6  17   0   -3.70    3.61
   6  18   3   -8.83    3.43
   6  18   4  -12.06    4.39
   6  18   5    0.88    3.33
   7  11   7    0.85    4.83
   7  14  -1    1.31    3.91
   7  15   1   -2.40    4.35
   6  10  10  -14.93    5.51
   6  18   2   -7.98    3.37
   6  18   8    2.40    3.57
   7  12   8   -3.14    4.96
   7  15   0   -1.37    3.98
   7  16   2    2.81    4.00
   6  17  -1   -3.00    3.20
   6  17  10   -0.69    4.12
   7  13   9   -2.82    5.01
   6  11  11   -0.51    3.72
   6  18   1   -0.91    3.02
   7  10   8   -2.26    5.06
   7  15  -1   -4.02    4.17
   7  16   1   -4.85    4.08
   7  16   8   -0.01    4.47
   7  17   4   -3.10    4.34
   7  17   5   -1.42    3.81
   8  12   3    0.70    5.51
   5  19  11    1.58    3.26
   6  12  12    2.66    5.14
   6  13  12    1.85    3.70
   6  17  11    2.61    4.43
   6  19   5    2.23    2.88
   7  16   0    1.23    3.73
   7  17   3   -6.17    3.88
   7  17   6   -1.40    3.86
   7  17   7   -0.33    4.01
   8  10   2    3.53    5.19
   8  11   1   -3.95    5.35
   8  11   2    7.28    4.14
   8  11   3    0.36    4.08
   8  11   4   -6.90    5.75
   8  12   2    1.05    3.77
   8  12   4    4.62    5.22
   8  13   3    1.01    5.47
   8  13   4   -2.34    5.41
   6  16  12    1.66    4.50
   6  19   8   -7.21    3.53
   7   9   8    0.77    4.88
   7  10   9   -1.53    4.98
   7  17   2    0.03    3.80
   8  10   4   -2.01    5.74
   8  11   5    2.81    5.65
   8  12   6   -0.90    6.21
   8  13   6    6.84    6.17
   8  14   2   -2.21    4.78
   7  16  10   -3.31    4.76
   7  17   1   -8.94    4.08
   8   9   3   -1.16    4.06
   8   9   4   -3.36    5.78
   8  10   5    5.40    5.20
   8  11   6   -4.74    6.59
   8  12   7    0.68    5.47
   7   9   9    3.07    4.79
   7  13  11   -1.19    5.66
   7  17   9   -0.86    3.25
   7  18   4   -2.64    3.80
   7  18   5   -1.38    3.37
   7  18   6    1.14    3.53
   7  18   7   -1.81    3.63
   8  10   6   -1.47    5.87
   8  11   7    7.11    5.60
   8  13  -1   -1.44    4.39
   8  14   0   -2.05    4.51
   8  15   3    2.11    3.52
   8  15   6   -4.50    5.36
   6  19  10   -1.10    3.08
   7  17  10    2.95    4.15
   7  18   3   -2.66    3.72
   7  18   8    1.49    3.46
   8   8   4   52.86    6.12
   8   9   6   -2.23    5.56
   8  12   8    2.31    5.62
   8  15   1    1.61    4.32
   8  16   4   -2.68    4.41
   6  17  13   -2.12    5.04
   6  18  12   -1.60    3.83
   7  14  12   -0.90    5.49
   7  18   9    1.30    3.35
   8  11   8    5.17    4.32
   8  13   9   -3.10    5.82
   8  16   3    2.18    4.34
   8  16   6   -1.01    4.51
   7  15  12    2.29    5.52
   8   9   7    1.90    5.85
   8  10   8   -0.19    5.58
   8  11   9   -0.16    5.35
   8  12   9    4.14    4.14
   8  15   0    4.22    4.06
   8  15   9   -1.31    5.15
   8  16   2   -2.27    4.04
   8  16   8   -0.32    4.42
   7  16  12   -1.57    4.58
   7  18  10   -1.83    3.56
   8  16   1   -8.36    4.47
   8  17   5   -7.77    3.94
   8  17   6    1.56    3.88
   6  18  13   -3.57    3.87
   8   7   5   -3.99    4.94
   8   8   7   -1.84    5.86
   8  10   9    0.94    5.71
   8  12  10    2.45    4.20
   8  16   9   -1.53    3.30
   8  17   4    1.53    3.49
   8  17   7   -4.96    3.98
   9  11   1   -1.83    5.77
   9  11   5   -8.46    6.43
   9  13   2   -8.79    6.28
   9  13   3   -4.71    5.21
   7   8  10   -4.49    5.88
   7  13  13    0.14    5.83
   7  15  13    3.46    5.11
   7  18  11   -0.30    3.33
   8  13  11   -1.91    5.80
   8  16  10    2.19    4.84
   8  17   3   -1.80    3.43
   8  17   8    4.01    3.96
   9   9   2   15.29    7.55
   9   9   3   -3.67    7.11
   9  10   4   -1.02    4.37
   9  10   5    5.44    6.48
   9  11   6   -4.74    6.63
   9  13   1    1.43    4.64
   9  14   3   -4.79    4.97
   9  14   4   -3.92    5.27
   9  14   5   -1.35    5.39
   9  14   6    1.28    5.15
   7  10  12    2.97    5.25
   7  12  13    5.08    5.68
   7  16  13   -0.73    4.69
   8   8   8    4.38    5.36
   8   9   9   -3.24    5.71
   8  15  11   -4.31    4.99
   8  17   9   -8.64    4.31
   9   9   0   -5.76    7.13
   9   9   1    1.72    4.58
   9  10   6    5.35    6.70
   9  12   0   -0.19    4.90
   9  14   2   -0.68    4.77
   7  11  13   -0.34    6.16
   8  11  11    2.90    6.00
   8  16  11   -4.84    4.53
   8  17  10    1.08    3.83
   9   8   0   -1.76    5.39
   9   8   1   -2.15    5.91
   9   8   3    2.56    6.16
   9   9   5   -2.58    4.59
   9  12   8   -0.03    6.20
   9  13   0  -10.45    5.25
   9  14   1   -3.15    4.51
   9  14   8    4.04    5.25
   9  15   3   -0.02    4.52
   9  15   4   -7.43    4.89
   9  15   5   -2.97    3.87
   9  15   6  -11.56    5.07
   9  15   7   -2.82    4.66
   7  17  13   -1.73    4.12
   7  18  12    4.01    3.53
   8   9  10    4.04    5.92
   8  14  12   -2.71    5.15
   9   9   6    6.55    5.01
   9  11   8   -0.08    6.15
   9  15   2  -13.18    4.61
   9  15   8    0.15    4.89
   8   7   8    1.92    5.79
   8  17  11   -3.63    3.69
   9   7   0    2.63    6.00
   9   7   1    0.92    5.81
   9   7   3    3.83    5.69
   9  10   8   -1.24    6.44
   9  16   4    3.18    3.73
   9  16   5    4.04    3.84
   9  16   6    1.27    3.99
   9  16   7   -3.25    4.34
   8  16  12   -6.24    4.27
   9   7   4    0.61    6.52
   9   8   6    4.47    4.85
   9  13  10   -4.22    5.44
   9  14  10   -1.60    5.04
   9  15   1   -1.86    3.90
   9  15   9    3.20    4.51
   9  16   3    3.75    3.44
   9  16   8    3.82    3.89
   8   7   9   -3.69    5.88
   8   8  10    0.52    5.56
   8  15  13   -7.20    5.06
   9   9   8    4.00    4.60
   9  15  10    1.47    5.02
   9  16   9   -3.37    4.19
   8   6   8    0.59    5.73
   8  10  12    0.12    4.56
   8  12  13   -0.80    5.89
   8  17  12   -4.36    3.92
   9   6   1   96.55    5.65
   9   6   3   10.44    5.94
   9   7   6   10.38    6.94
   9   9   9   -0.86    6.07
   9  13  11    4.86    5.40
  10  11   2   -5.26    6.21
  10  12   4    4.48    5.36
  10  12   5  -16.83    6.48
  10  13   4   -7.20    5.23
  10  13   5   -4.93    5.70
   8  11  13    2.01    6.14
   8  16  13   -0.04    4.24
   9   8   8    1.36    6.46
   9  10  10   -2.68    5.73
   9  15  11    3.31    4.64
   9  16  10   -2.57    3.96
  10   9   3    5.33    6.00
  10  10   2    0.82    5.86
  10  10   4   -0.60    4.70
  10  11   1   -5.94    5.77
  10  12   2    2.42    4.81
  10  12   6    1.94    4.76
  10  13   3   -4.35    5.18
  10  13   6   -3.60    5.25
   8  14  14   -0.18    5.00
   9   7   7   -1.35    4.70
   9  11  11    0.69    4.73
  10   9   1   -3.99    6.20
  10   9   2    6.07    4.61
  10   9   4    0.50    6.38
  10  10   6   -2.91    6.58
  10  12   1   -3.00    4.93
  10  13   2   -4.84    4.94
  10  13   7   -2.53    4.51
  10  14   3   -5.62    5.06
  10  14   4   -1.98    4.76
  10  14   5   -6.22    4.58
  10  14   6    0.36    5.22
  10  14   7   -2.28    4.50
   8   6   9   -0.44    4.33
   8  17  13    2.90    3.50
   9   5   0   -2.04    6.12
   9   5   3    6.51    5.79
   9   6   6    2.40    6.36
   9   7   8    0.62    6.37
   9   9  10    3.41    4.34
   9  13  12   -2.10    5.02
   9  14  12   -2.61    4.75
   9  16  11   -4.16    4.14
  10   8   1   24.71    8.30
  10   8   2   -2.73    6.30
  10   8   4    1.58    6.66
  10   9   0    2.37    5.69
  10  13   1   -3.37    4.58
   8  16  14   -1.07    4.25
   9   5   4   13.69    6.45
   9  11  12    1.78    5.83
   9  15  12   -1.00    4.55
  10   8   0   -1.29    6.08
  10   8   5   -0.56    6.75
  10   9   7   -2.14    6.60
  10  10   8    1.72    6.23
  10  13   9   -0.78    5.34
  10  14   2   -1.12    3.87
  10  14   9    0.97    4.59
  10  15   4  -11.79    4.03
  10  15   5    4.53    3.73
  10  15   6   -1.36    3.76
  10  15   7    2.84    4.19
   8   6  10   -0.11    6.25
   8   7  11    4.97    4.58
   8   8  12   -2.25    4.78
   8   9  13    2.71    6.32
   9   5   5   25.10    6.19
   9   6   7  101.58    6.28
   9   8  10    0.69    5.97
   9   9  11   -1.64    6.97
   9  13  13   -2.02    5.13
   9  16  12    0.62    3.71
  10   7   1    0.29    5.91
  10   7   4    4.34    6.48
  10   8   6    9.99    6.88
  10  15   8   -3.96    4.15
   8  10  14   -2.76    5.82
   9   4   0   50.26    5.93
   9   4   1  210.50    8.09
   9   4   2   58.69    6.28
   9   5   6    3.49    6.09
   9  10  12   -3.49    5.92
   9  12  13    1.82    5.47
   9  14  13    2.41    4.72
   9  15  13    0.36    4.69
  10   7   0    2.71    5.86
  10  12  10   -0.32    5.20
  10  14  10   -1.34    4.96
  10  15   9    0.23    4.36
   8   5   9    3.32    3.99
  10   6   1  151.69    7.56
  10   6   2   44.64    7.13
  10   9   9   -0.80    6.37
  10  15  10   -2.93    3.92
   8   7  12    2.78    5.93
   9   5   7    4.08    6.38
   9   6   9   90.26    7.09
   9   7  10   91.94    6.12
   9   9  12    3.09    5.94
  10   6   0   -0.42    6.38
  10   6   4   -5.08    6.72
  10   7   7   -2.38    6.80
  10  11  11   -3.70    5.14
  10  12  11    2.42    4.96
  10  14  11    6.22    4.33
   8   5  10   13.49    6.38
   9   4   5   21.66    6.04
   9  12  14   -2.67    5.16
   9  14  14   -3.43    4.56
  10   8   9   24.95    7.01
  10  15  11    1.20    3.73
  11  10   3    8.38    6.00
  11  10   4    1.28    5.36
  11  10   5   13.40    6.51
  11  11   3   -0.50    4.84
  11  11   4   -2.63    5.88
  11  11   5   -0.97    5.29
  11  11   6   -2.48    6.16
  11  12   4    0.51    4.84
  11  12   5    0.91    4.90
  11  12   6   -7.65    5.46
   9   4   6   16.56    6.50
   9   5   8   17.38    6.19
   9   7  11    2.90    6.40
   9   8  12    8.89    6.31
   9  11  14    5.40    5.62
   9  15  14   -2.10    3.83
  10   5   1   -0.49    5.98
  10   5   2   13.61    6.90
  10   5   3  136.09    7.73
  10   7   8   42.65    7.46
  10  12  12    1.16    5.24
  10  13  12    9.76    4.76
  10  14  12   -3.34    4.24
  11   9   2   12.54    6.14
  11   9   3   -5.42    5.99
  11   9   4    9.69    7.07
  11  10   2    4.96    5.01
  11  10   6   -5.80    5.89
  11  10   7   -0.13    5.77
  11  11   2    0.62    5.30
  11  11   7    0.48    5.42
  11  12   3    0.78    4.86
  11  12   7   -0.25    4.82
  11  13   4   -2.31    4.06
  11  13   5   -0.99    4.13
  11  13   6   -1.63    4.52
  11  13   7   -1.07    4.50
   9   9  13    3.42    6.34
  10   5   0    0.37    6.05
  10   6   7    5.89    6.72
  10   8  10    4.62    5.84
  10   9  11    6.75    5.20
  11   9   1    2.77    5.24
  11  10   1    4.90    5.35
  11  12   2   -1.12    4.35
  11  12   8    3.01    4.61
  11  13   3    1.73    3.72
  11  13   8   -3.00    4.89
   9   4   7    2.49    5.82
  10   5   5    7.83    4.57
  10   7   9    2.09    4.65
  10  10  12    1.14    5.62
  10  15  12    1.87    3.72
  11   9   7    5.35    6.41
  11  10   8   -1.65    5.57
  11  11   9   -0.42    5.25
  11  12   9   -5.19    4.78
  11  13   9    1.39    4.44
  11  14   6   -0.99    3.96
  11  14   7   -0.51    4.25
   8   4  10    4.15    6.10
   9   3   5    5.42    5.42
   9   6  11  141.16    7.70
   9   7  12  104.99    7.52
  10   4   1  285.47    8.80
  10   4   2   15.87    6.42
  10   6   8   -2.61    4.84
  10  12  13    1.16    5.03
  10  13  13   -0.31    4.56
  10  14  13   -0.81    3.84
  11   7   2    0.65    5.88
  11   7   3    1.82    6.17
  11   7   4   10.95    6.24
  11   7   5    0.74    5.88
  11  10   9   15.43    6.24
  11  14   8    0.58    3.67
   9   3   6   13.38    6.31
   9   4   8   14.72    4.48
   9   5  10   18.28    6.67
  10   4   0    6.79    5.79
  10   4   4   -2.29    6.51
  10   6   9    7.04    6.69
  10   8  11    4.37    4.46
  10  11  13    6.32    5.34
  11   9   9   10.81    5.85
  11  11  10   13.29    5.84
  11  12  10    2.22    4.77
  11  13  10   14.61    5.06
  11  14   9    3.79    3.87
   8   5  12    8.66    5.97
   8   6  13  143.60    7.98
  10   4   5  153.20    8.23
  10  10  13   -1.74    5.65
  11   6   2    3.82    6.02
  11   6   3   82.75    7.18
  11   6   4   42.81    7.30
  11   7   7    6.71    6.20
   8   4  11   11.67    6.19
   9   2   4  162.04    7.93
   9   3   7   16.09    6.40
   9   4   9   33.58    6.60
   9   6  12    4.51    6.43
   9   7  13    2.94    6.23
  10   4   6   18.54    6.59
  10   7  11    4.36    6.41
  10   8  12    5.71    6.10
  10  12  14    6.56    4.63
  10  13  14    5.00    4.32
  11   6   1   21.52    6.27
  11   6   5    9.60    5.95
  11   9  10    8.13    5.94
  11  11  11    5.74    5.25
  11  12  11   -0.59    4.36
  11  13  11    3.13    3.76
   9   2   5    5.30    5.51
   9   5  11   -2.38    6.21
  10   3   0   11.01    6.04
  10   3   2   13.99    6.47
  10   3   3    5.26    6.02
  10   6  10   21.79    4.77
  10   9  13    3.39    5.62
  10  11  14   11.15    5.40
  11   6   6    1.20    6.59
  11  10  11    5.06    5.04
   8   3  10  150.32    7.92
   9   3   8    3.59    5.76
   9   4  10    3.71    6.20
  10   3   4    1.94    6.33
  10   5   9   -2.08    6.58
  10  10  14   -3.89    6.02
  11   5   1   10.14    5.95
  11   5   2   12.27    5.97
  11   5   3    2.84    4.36
  11   5   4   21.47    6.59
  11   8  10   -2.16    5.58
  11   9  11    0.45    4.93
  11  12  12    1.29    4.19
  12  10   5    1.37    4.66
   8   5  13   11.39    6.76
  10   3   5   16.37    6.37
  10   4   8   54.39    7.72
  10   6  11    0.01    6.68
  10   7  12  158.31    8.03
  11   5   5   12.16    4.56
  11   5   6   85.52    7.59
  11  13  12   14.39    4.14
  12   9   3    2.46    4.71
  12   9   4    4.16    4.80
  12   9   5   -0.53    5.06
  12   9   6   40.71    6.14
  12  10   3   -0.61    3.98
  12  10   4    1.26    4.27
  12  10   6    1.80    4.61
  12  10   7    9.05    5.23
  12  11   4   22.52    4.67
  12  11   5    3.82    3.81
  12  11   6   10.33    4.19
  12  11   7    4.24    4.12
   8   4  12    2.31    6.55
   9   1   3   78.92    6.63
   9   2   7   26.64    6.45
   9   3   9    2.70    6.15
   9   5  12   56.57    7.57
   9   7  14   91.73    7.16
  10   3   6   18.59    7.28
  10   5  10  165.87    8.34
  10   9  14   18.72    5.38
  10  12  15   -0.60    4.70
  11   4   2    1.60    6.12
  11   8  11   38.05    5.99
  12   8   3   -1.06    4.86
  12   8   4   -6.35    5.39
  12   8   5    3.65    5.55
  12   9   2   11.69    4.55
  12   9   7    0.16    5.19
  12  10   8   -0.33    4.74
  12  11   3   -2.10    3.61
  12  11   8   11.45    4.34
  12  12   7    6.06    3.84
   8   3  11   -3.08    6.26
   9   4  11   42.95    6.82
  10   2   0   37.08    6.29
  10   2   1    2.93    5.56
  10   2   3   10.94    6.40
  10   4   9    1.98    6.03
  10  11  15   -0.67    4.63
  11   4   1    6.16    6.26
  11   4   3    1.22    4.82
  11   4   4   28.13    6.53
  11   6   9  120.64    7.60
  11  11  13   -0.25    4.92
  11  12  13   12.95    4.07
  12   7   4    6.01    5.11
  12   8   2   14.16    5.01
  12   8   6   10.75    5.74
  12   8   7    6.39    5.43
  12   9   8    5.32    5.29
  12  11   9    7.80    4.41
  12  12   8   -0.26    3.79
   9   1   5    4.72    5.61
   9   2   8    4.12    5.61
   9   3  10    5.55    5.99
  10   2   4    9.30    5.89
  10   5  11    0.14    6.10
  10   6  12   11.89    6.26
  10  10  15   29.36    6.22
  11   4   5   13.82    4.77
  11   5   8   17.74    6.88
  11  10  13   26.25    4.66
  12   7   2   11.61    5.24
  12   7   3    2.16    5.08
  12   7   5   -6.25    5.47
  12   7   6   11.24    5.46
   8   2  10   53.48    6.75
   9   5  13    5.36    6.30
   9   6  14   -1.42    6.00
  10   2   5   47.45    6.45
  10   3   8    9.54    7.04
  10   4  10   33.40    6.42
  10   8  14    7.10    5.49
  11   4   6   53.67    5.93
  11   8  12    7.00    5.33
  12   6   3   -0.10    5.57
  12   6   4   -1.32    5.32
  12   7   7   18.02    5.79
  12   8   8   -2.40    3.98
  12  10  10    6.57    4.28
  12  11  10    5.80    4.22
   8   3  12   93.78    7.25
   9   0   2   -0.87    5.15
   9   2   9   17.58    6.47
   9   4  12   -3.79    6.64
  10   2   6   13.37    6.29
  10   9  15   -2.34    5.13
  11   3   1    2.97    6.02
  11   3   2   14.03    6.26
  11   3   3   11.41    6.01
  11   3   4    9.35    6.72
  11   4   7   35.28    6.72
  11   5   9    6.96    5.97
  11   9  13   -5.18    4.96
  12   6   2   15.09    5.40
  12   6   5   26.96    6.37
  12   6   6   -1.09    5.60
  12   7   8    5.47    5.24
  12   9  10    1.08    4.49
   8   1   9  117.96    7.20
   9   0   3  146.97    8.06
   9   1   7    6.43    6.17
   9   3  11   -3.90    6.23
  10   1   0   59.87    6.61
  10   1   1   56.97    6.28
  10   1   2   -4.45    6.16
  10   1   3    6.84    6.26
  10   2   7    2.27    5.88
  10   3   9   18.51    6.53
  10   5  12   97.38    6.90
  10   7  14    8.56    5.75
  11   3   5    5.44    6.45
  11   4   8   11.12    6.28
  11   7  12    7.25    5.71
  11  11  14   14.34    4.07
  12   6   1   20.93    5.44
  12   6   7   50.03    6.38
  12  10  11   14.71    4.61
  12  11  11    2.93    3.78
   8   2  11   60.99    7.16
   9   0   4    4.76    4.27
  10   1   4    9.54    6.11
  10   4  11    0.85    6.46
  11   3   6   48.36    7.37
  11   8  13   21.95    5.85
  11  10  14   -3.57    4.38
  12   5   2    4.36    5.56
  12   5   3    0.70    5.51
  12   5   4   37.15    5.87
  12   5   5    2.84    5.67
  12   7   9    3.70    5.13
  12   8  10    3.76    4.37
   9   0   5  307.89    9.04
   9   2  10    5.93    6.53
   9   4  13    1.29    5.79
   9   5  14  117.56    7.62
  10   1   5   99.37    6.84
  10   2   8   37.22    6.86
  10   3  10   77.09    6.89
  10   8  15   15.20    5.39
  11   2   1    5.26    5.77
  11   2   2    1.18    6.16
  11   2   3   19.34    5.75
  11   3   7    1.10    6.51
  11   4   9   45.19    6.60
  11   9  14    1.42    4.33
  12   5   1    6.67    4.93
  12   6   8    6.97    4.25
  12   9  11    3.41    4.36
   8   1  10  105.61    7.62
   9   3  12   40.75    6.77
  10   1   6   26.54    6.96
  10   5  13    6.66    5.98
  11   2   0    3.86    5.77
  11   2   4   14.75    6.50
  11   6  12   -0.29    5.60
  12   4   2   26.96    5.71
  12   4   3   73.35    6.07
  12   5   7    2.03    5.63
  12   6   9   48.30    5.85
  12   7  10   12.35    4.83
  12   8  11   14.23    5.08
  12  10  12    0.18    3.75
   8   2  12   -4.43    6.11
   9  -1   1   12.84    5.64
   9  -1   2    5.32    6.07
   9   1   9    5.84    6.33
  10   0   1    3.27    5.82
  10   0   2   18.58    5.79
  10   2   9    2.62    6.21
  10   4  12   51.94    6.53
  10   6  14   -6.51    5.52
  10   7  15   16.72    5.23
  11   2   5    1.44    6.08
  11   3   8   27.92    6.84
  11   8  14    3.42    4.59
  12   4   1  128.84    6.83
  12   4   5   16.27    5.60
  12   5   8    2.44    5.58
  12   9  12    1.79    3.96
   9   0   7    0.44    5.70
   9   2  11   -0.36    6.04
  10   0   0   49.68    4.93
  10   0   3   32.55    6.73
  10   0   4    5.20    5.54
  10   1   7   29.92    6.34
  10   3  11    0.53    6.59
  11   2   6   -2.50    6.34
  11  10  15   12.05    4.33
  12   4   6    5.03    5.53
  12   6  10   -1.77    4.82
  12   7  11   -2.06    4.83
  13   8   4    1.02    4.11
  13   8   5   -2.15    3.78
  13   8   6   -0.36    3.86
  13   9   7    5.99    3.63
   8   0   9  165.47    8.53
   8   1  11  113.27    7.33
   9  -1   4    3.85    3.91
   9   4  14   11.86    6.27
  10   0   5    3.39    5.65
  10   1   8   11.56    6.53
  10   2  10   65.83    6.11
  11   1   1   17.86    5.97
  11   1   2   46.38    6.57
  11   1   3   20.05    6.03
  11   2   7   10.80    6.31
  11   3   9    6.23    5.77
  11   5  12   10.12    5.22
  11   6  13   14.15    5.48
  11   9  15    4.83    4.38
  12   4   7   13.34    5.46
  12   5   9    3.11    5.11
  12   8  12   -3.62    3.98
  13   7   4   38.86    4.36
  13   7   5    3.64    4.15
  13   8   7    5.79    4.10
   9  -1   5   70.79    6.91
   9   0   8   35.21    6.29
   9   1  10   32.36    7.00
   9   3  13   -1.69    6.40
  10   4  13   14.49    6.56
  11   1   0   41.75    6.59
  11   1   4   -1.26    5.76
  11   7  14   -1.10    4.86
  12   3   1    9.20    5.34
  12   4   8   -3.39    5.58
  12   6  11   24.03    4.95
  12   9  13    1.52    3.46
  13   7   3    3.14    3.90
  13   7   6   20.92    4.32
  13   7   7    2.72    4.00
  13   8   8    5.10    3.96
   8   0  10    5.55    5.94
   9  -1   6   88.61    7.26
   9   2  12  128.91    7.61
  10   0   6    4.80    4.55
  10   3  12   98.61    7.14
  11   1   5   14.33    4.63
  11   2   8   28.33    4.84
  12   3   6   24.42    5.88
  12   5  10   -0.06    4.75
  12   7  12   11.86    4.24
  13   6   3   53.54    4.79
  13   6   4    2.19    4.30
  13   6   5   15.41    4.69
  13   6   6   13.32    4.50
  13   7   8   50.41    4.66
  13   8   9    5.23    3.63
   8  -1   8   43.63    5.05
   8   1  12  127.89    7.84
   9  -2   0   -0.05    5.51
   9  -2   1   -5.74    5.92
   9  -2   2   18.45    5.62
   9   0   9   16.40    6.53
   9   1  11   12.42    5.96
  10  -1   0  224.08    8.45
  10  -1   1   31.85    6.13
  10  -1   2    9.10    5.69
  10  -1   3   -1.70    6.07
  10   0   7    8.39    6.31
  10   1   9    2.98    4.42
  10   2  11    5.72    6.14
  11   1   6   -2.18    4.60
  11   4  12   -2.28    5.05
  11   5  13    1.61    5.47
  12   3   7   -1.88    5.66
  12   4   9   17.76    5.65
  12   8  13    3.54    3.73
  13   6   7    2.46    4.71
   9  -2  -1   -3.12    5.32
   9  -2   3  139.35    7.63
   9  -1   7   15.83    5.99
  10  -1   4   28.51    6.46
  11   0   1   88.47    6.80
  11   0   2    0.67    6.00
  11   0   3   46.84    6.48
  11   1   7   11.19    6.24
  11   6  14    1.01    4.69
  12   2   1   49.57    5.67
  12   3   8   19.74    5.77
  12   5  11    5.17    4.81
  12   6  12    3.27    4.40
  13   5   3   -2.05    4.51
  13   5   4   40.26    5.15
  13   5   5   -2.14    4.78
  13   5   6   97.64    5.55
  13   6   8    7.63    4.54
  13   7   9    4.81    4.08
  13   8  10    2.22    3.47
   8  -1   9   19.89    6.48
   8   0  11   29.86    6.40
   9  -2   4   -4.70    5.06
   9   2  13   -1.05    6.32
  10  -1   5   14.27    6.12
  10   1  10   68.24    6.74
  11   0   0    5.75    5.92
  11   0   4   -1.46    5.81
  11   7  15    0.38    4.52
  12   2   6    2.54    5.38
  12   4  10    3.23    4.86
  12   7  13   -1.33    3.84
  13   5   2    3.10    4.05
  13   5   7    1.15    4.59
   8  -2   7   15.71    6.00
   9  -2   5   76.94    7.44
   9  -1   8  100.12    7.06
   9   0  10    4.64    4.72
  10  -1   6   16.87    6.38
  10   2  12    5.73    6.12
  11   0   5   18.18    5.88
  11   1   8   -0.49    5.76
  12   2   7   20.11    5.50
  12   3   9   -3.32    5.14
  13   4   3    5.19    4.69
  13   4   4   10.29    4.77
  13   4   5   10.70    4.52
  13   5   8   14.64    4.56
  13   6   9   -0.85    3.96
  13   7  10   14.07    4.00
   9  -2   6   67.57    7.22
  10   0   9   52.88    6.80
  11   0   6   15.48    5.88
  11   3  12    3.89    5.19
  11   4  13    8.02    5.29
  11   5  14   -0.32    5.03
  12   4  11   16.63    5.14
  12   5  12    3.30    4.35
  12   6  13    3.29    3.85
  13   4   2   -2.61    4.57
  13   4   6   -0.71    4.66
   8  -2   8   20.53    6.00
   8  -1  10   48.85    7.10
   9  -3   0   16.93    5.45
   9  -3   1   23.49    5.89
   9  -1   9   18.71    6.54
   9   0  11   -4.60    6.11
  10  -2  -1   46.29    6.31
  10  -2   0  236.82    7.73
  10  -2   1   43.63    6.26
  10  -2   2    3.21    5.61
  10  -2   3    1.45    6.17
  10  -1   7   10.36    6.15
  10   1  11    5.75    4.40
  11  -1   2   40.07    6.00
  11   1   9   -1.15    4.68
  11   2  11   25.95    6.06
  11   6  15   29.96    4.84
  12   1   5    5.13    5.33
  12   3  10   18.55    5.10
  13   4   7   14.80    4.84
  13   6  10    6.77    3.91
   7  -1  11  135.48    7.69
   8   0  12   50.30    6.68
   9  -3  -1    6.25    5.08
   9  -3   2    5.84    4.00
   9  -3   3    1.36    5.85
   9  -2   7   29.19    6.63
  10  -2   4    4.38    5.54
  10   0  10    1.16    5.41
  10   3  14   29.44    5.73
  11  -1   0   39.76    6.04
  11  -1   1    8.53    4.16
  11  -1   3   -2.54    6.18
  11  -1   4    3.00    5.39
  12   1   6   11.72    5.55
  12   7  14   15.26    3.67
  13   3   2    4.22    4.30
  13   3   3   -3.80    4.68
  13   3   4   17.20    4.63
  13   3   5    1.49    4.46
  13   4   8    1.14    4.68
   8  -3   6   89.57    6.92
   9  -3   4   16.63    5.76
   9   1  13    9.46    6.06
  10  -2   5    2.59    6.30
  10  -1   8   11.55    6.55
  11  -1   5    6.98    6.09
  11   0   8    7.32    5.83
  11   3  13    1.16    4.94
  11   4  14   -1.08    4.52
  12   1   7    7.36    5.20
  12   2   9   29.78    5.62
  12   4  12    2.11    4.29
  12   5  13    1.27    3.82
  13   3   6   17.60    4.97
  13   5  10   30.03    4.20
  13   6  11   -0.57    3.59
   8  -2   9    1.54    4.74
   8  -1  11    4.52    6.20
   9  -3   5    8.45    6.23
   9  -2   8   10.77    6.05
  10  -2   6   11.19    6.03
  10   1  12    9.10    4.37
  11  -1   6    3.86    5.98
  11   2  12    2.84    5.00
  11   5  15   -3.87    4.56
  12   0   1   48.86    5.89
  12   0   3   30.25    5.94
  12   0   4    3.98    5.40
  12   3  11    1.83    4.52
  12   6  14    2.75    3.47
  13   3   7   -2.59    4.65
   7  -2  10   11.26    5.74
   8  -3   7    6.01    4.88
   9   0  12    3.34    4.60
  10  -3   1   20.12    6.13
  10  -1   9    2.44    5.91
  10   0  11   35.23    6.26
  11   1  11    2.40    5.15
  12   0   5   32.91    5.69
  12   2  10   -2.72    4.75
  13   2   2    6.92    4.57
  13   2   3   14.05    4.70
  13   2   4    4.71    4.66
  13   2   5    6.35    4.80
   8  -4   4   -1.51    4.33
   8  -2  10   49.27    6.71
   9  -2   9   28.42    6.79
   9  -1  11   24.76    6.11
  10  -3  -1   17.12    5.95
  10  -3   0   61.34    6.61
  10  -3   2   11.35    4.38
  10  -3   3   24.56    6.20
  10  -2   7   51.47    6.63
  10   2  14   -0.83    5.39
  11  -2   0    4.66    5.51
  11  -2   1   64.96    7.01
  11  -2   2   -1.24    5.91
  11  -2   3  153.11    8.06
  12   0   6   -2.12    5.17
  13   2   6   -3.28    4.76
  13   4  10    1.87    3.88
  13   5  11   -5.08    3.57
   8  -4   5  153.85    7.86
   8  -3   8  174.63    8.55
   8  -1  12  143.75    8.31
   9  -4  -1   26.01    6.08
   9  -4   0   64.85    6.14
   9  -4   1   22.64    4.78
   9  -4   2    1.76    5.55
   9  -4   3    2.51    5.48
   9  -3   7   13.04    6.49
  10  -3   4   16.41    5.59
  10  -1  10    0.90    5.79
  11  -2   4    4.39    5.38
  11   0  10   -0.45    5.42
  11   2  13   30.83    5.30
  11   3  14    4.72    4.78
  12   0   7   42.94    5.76
  12   1   9   -3.63    3.71
  12   2  11   17.10    4.90
  12   3  12    3.05    4.09
  12   5  14   11.99    3.66
  13   2   7    8.85    4.49
   7  -2  11  170.11    8.39
   8  -4   6  108.06    6.84
   9  -4   4   42.23    6.25
   9   0  13   -3.87    5.76
  10  -3   5   -4.71    5.89
  10  -2   8    4.29    4.68
  11  -2   5   31.56    5.14
  11   1  12   36.90    5.24
  11   4  15   11.66    4.55
  12  -1   1    2.99    5.24
  12  -1   2    2.88    5.41
  12  -1   3    9.58    5.07
  12  -1   4    0.88    5.49
  13   1   2    3.25    4.79
  13   1   3    4.81    4.38
  13   2   8    3.51    4.13
   8  -5   1   18.85    5.49
   8  -3   9   21.09    6.67
   8  -2  11    3.91    6.35
   9  -4   5   22.61    6.06
   9  -3   8   77.45    6.79
   9  -2  10   14.05    5.96
  10  -3   6   25.18    6.27
  11  -2   6    4.98    5.53
  12  -1   5    1.26    5.12
  12   0   8    5.48    5.16
  12   1  10   40.53    4.83
  13   1   5    1.02    4.24
  13   1   6   33.03    4.90
  13   3  10   42.42    4.28
  13   4  11    7.32    3.69
   7  -3  10    5.48    6.05
   8  -5   2   10.74    4.04
   8  -5   3  214.53    7.59
   8  -4   7    7.35    5.53
  10  -4   1   35.09    6.06
  10  -2   9   70.34    6.82
  10  -1  11    8.20    5.67
  11  -3   2   15.20    5.33
  11   0  11   49.88    6.04
  12   2  12    2.32    4.13
  12   3  13    0.69    3.71
  13   2   9    1.58    3.80
   7  -4   8    3.91    6.26
   8  -5   4    4.90    5.73
   9  -4   6    3.67    6.13
   9  -3   9  137.47    7.24
  10  -4  -1   21.41    6.11
  10  -4   0    3.02    5.49
  10  -4   2   58.91    5.38
  10  -4   3  175.15    8.11
  10  -3   7   64.21    5.42
  10   1  14    8.15    5.32
  11  -3   0   51.07    6.38
  11  -3   1   52.82    4.66
  11  -3   3    5.21    5.62
  11  -3   4    1.63    5.30
  11   2  14    3.12    4.49
  12  -1   7   -1.81    4.96
  12   0   9   -2.27    4.68
  12   1  11    3.09    4.51
  12   4  14    3.02    3.46
  13   1   7    2.02    4.28
   8  -5   5   59.12    6.65
   8  -4   8    2.04    6.29
   8  -3  10  228.78    9.45
   9  -5  -1   20.90    5.59
   9  -5   0  192.64    8.06
   9  -5   1   40.34    5.88
   9  -5   2   52.69    6.48
   9  -4   7   24.82    6.83
   9  -2  11   39.61    4.89
  10  -4   4    2.43    5.63
  10  -3   8   25.00    6.45
  10  -2  10    5.45    6.01
  10   0  13   26.99    6.14
  11  -3   5   -4.91    6.10
  11  -1  10   40.42    5.50
  12  -2   1   54.75    5.48
  12  -2   2    6.17    4.89
  12  -2   3   18.04    5.18
  13   0   2   -0.28    3.95
  13   0   3    6.59    4.22
  13   0   4   -1.65    4.57
  13   0   5   -1.59    4.20
  13   1   8   15.59    4.52
  13   3  11    3.28    3.59
   7  -5   6   39.71    4.92
   7  -4   9  193.21    8.51
   8  -2  12   80.34    7.17
   9  -5   3    4.44    5.44
   9  -1  13   -3.69    5.78
  10  -4   5   16.71    5.91
  11   0  12    0.84    4.79
  12  -2   0    2.96    4.59
  12  -2   4   18.34    5.40
  12  -2   5   45.87    5.46
  12  -1   8   67.19    5.63
  13   0   6   -0.97    4.22
  13   2  10    6.82    3.63
   7  -3  11   17.21    6.16
   8  -5   6   46.42    6.47
   9  -5   4   11.37    4.58
   9  -4   8    7.63    5.75
   9  -3  10    4.50    6.11
  11  -2   9   26.95    5.39
  11  -1  11   14.30    5.13
  12  -2   6    4.29    4.79
  12   2  13   -1.35    3.88
  12   3  14   22.41    3.76
  13   1   9   -3.59    3.88
   7  -5   7   -1.12    4.29
   8  -6  -1   15.95    5.81
   8  -6   0    0.35    5.19
   8  -6   1    3.19    5.40
   8  -6   2   15.14    5.98
   8  -4   9   30.08    5.29
   8  -3  11    7.80    6.12
   9  -5   5   12.20    5.97
   9  -2  12    7.70    6.30
  10  -5   1   14.01    5.56
  10  -3   9   15.33    5.40
  11  -4   1  123.29    7.15
  11  -4   2   -1.20    5.36
  12  -1   9    1.92    4.59
  12   1  12   53.63    4.74
  13   0   7    5.24    4.18
   6  -4  10   84.25    6.91
   7  -6   4    1.48    3.78
   7  -4  10   10.80    6.42
   8  -6  -2    3.30    5.27
   8  -6   3   11.38    5.61
   8  -5   7    4.15    5.77
   9  -5   6   31.41    6.36
  10  -5  -1   -4.43    5.50
  10  -5   2   63.98    5.65
  10  -5   3   38.86    6.26
  10  -4   7   43.88    6.53
  10   0  14    0.15    4.81
  11  -4  -1   16.77    5.62
  11  -4   0   -0.52    5.36
  11  -4   3   11.01    4.56
  11   0  13    6.28    5.25
  11   1  14   18.44    4.65
  12  -2   7   15.73    4.83
  12   0  11   -2.07    4.10
  13  -1   2   10.91    4.18
  13  -1   3    3.44    4.03
  13  -1   4   18.06    4.78
  13  -1   5    6.01    3.94
  13   0   8    7.32    3.78
  13   2  11    6.86    3.33
   7  -6   5   94.36    7.21
   7  -5   8    2.89    5.84
   8  -6   4    2.20    5.87
   8  -4  10    5.49    6.44
   9  -6   0   82.74    6.95
   9  -6   1   -0.86    5.71
   9  -6   2   13.83    5.94
   9  -4   9   57.57    6.71
   9  -3  11   13.68    6.08
  10  -5   4   -1.40    6.20
  10  -1  13   -3.08    5.08
  11  -3   8    5.12    5.54
  11  -2  10   -3.13    3.58
  12  -3   0   13.46    5.58
  12  -3   1   -0.04    4.91
  12  -3   2   17.13    5.19
  12  -3   3    6.05    4.82
  12  -3   4   13.77    5.29
  13  -1   6   11.11    4.10
  13   1  10   36.18    3.74
   7  -6   6   57.92    6.17
   8  -6   5    3.44    6.37
   8  -5   8   60.21    7.11
   8  -3  12  108.21    7.63
   9  -6  -2   13.31    5.38
   9  -6  -1    4.28    5.13
   9  -5   7   20.84    6.34
  10  -5   5    5.10    5.94
  10  -4   8   13.45    4.46
  10  -2  12   10.41    5.47
  11  -4   6    8.10    5.31
  12  -3   5    0.23    4.62
  12  -2   8   -1.66    4.43
  12  -1  10   19.36    5.03
  12   1  13    0.06    4.02
  13   0   9    3.30    3.95
   6  -5   9    3.55    6.43
   7  -7   1    2.88    5.33
   7  -7   2   31.87    5.42
   7  -5   9   24.41    6.59
   7  -4  11   93.12    7.27
   8  -6   6   44.16    6.44
   9  -6   4    4.15    6.69
   9  -4  10    0.55    5.92
  11  -3   9    1.78    4.90
  11  -2  11    5.11    4.80
  12  -3   6   10.29    4.61
  12   0  12    5.71    3.86
   6  -6   7  149.15    8.43
   7  -7   3   67.02    6.50
   7  -6   7    2.86    6.60
   8  -7   0   33.51    6.28
   8  -5   9    5.36    6.23
   8  -4  11    3.95    6.16
   9  -5   8    8.09    5.69
  10  -3  11    3.81    5.19
  11  -4   7    9.53    5.41
  12  -2   9   -3.97    4.29
  12  -1  11   -2.90    3.84
  13  -2   2   17.16    4.35
  13  -2   3    8.48    4.05
  13  -2   4   -3.35    4.12
   7  -7   4    3.68    5.97
   8  -7  -2   48.49    6.28
   8  -7  -1   25.18    4.51
   8  -7   3   15.79    6.17
   8  -6   7   16.92    5.91
  10  -6  -1   -4.49    5.91
  10  -6   1   81.08    5.37
  10  -6   2   13.98    5.88
  10  -6   3   32.02    5.92
  11  -1  13    6.85    4.50
  11   0  14   -1.01    4.34
  12  -4   1    8.90    4.75
  12  -4   2    0.78    4.81
  12  -4   3   16.66    4.89
  12  -3   7   -2.89    4.51
  13  -2   5   11.67    4.25
  13  -1   8   -1.94    3.71
  13   0  10    5.18    3.48
   6  -5  10   20.90    6.77
   7  -6   8   -7.06    6.02
   7  -5  10   46.29    6.89
   8  -7   4    1.40    5.85
   9  -5   9   20.58    6.53
  10  -6   4   -0.03    6.13
  10  -4  10   -5.50    5.37
  10  -2  13   29.78    5.30
  11  -5   5    4.71    5.39
  11  -4   8   10.38    5.15
  11  -3  10    8.83    3.86
  12  -4   0    3.98    4.47
  12  -4   4    6.26    4.83
  12  -3   8   35.15    4.55
  12  -2  10    1.62    3.92
  13  -2   6    1.12    3.74
   6  -7   5   50.94    5.21
   6  -6   8    9.04    4.66
   7  -7   5    6.15    4.71
   8  -7   5    7.26    6.16
   8  -6   8   14.78    6.58
   8  -5  10    0.17    6.33
   9  -7  -1    5.34    5.74
   9  -7   0   21.19    4.57
   9  -7   1    1.85    4.57
   9  -7   2   44.02    6.18
   9  -7   3   73.81    6.98
   9  -6   7   18.24    6.23
  10  -6   5   45.84    6.71
  10  -3  12    1.10    5.01
  11  -5   6    4.86    4.96
  11  -2  12   -0.02    4.38
  12  -4   5    1.52    4.65
  12   0  13    2.13    3.29
  13  -2   7   29.96    4.06
  13  -1   9    0.66    3.44
   6  -7   6   93.60    7.28
   7  -7   6   11.04    6.46
   8  -4  12   10.20    6.21
   9  -7   4   12.12    6.39
   9  -3  13    3.92    5.27
  11  -4   9   24.40    5.03
  12  -4   6   -2.64    4.19
  12  -1  12    9.45    3.65
  13  -3   3    3.52    4.18
   6  -6   9   31.70    6.91
   7  -8  -2    0.99    5.86
   7  -8  -1   57.19    6.27
   7  -8   0    3.15    3.98
   7  -8   1   58.91    5.54
   7  -8   2   18.97    5.54
   7  -6   9   26.46    7.07
   7  -5  11   24.90    7.02
   8  -7   6    1.40    6.42
   9  -6   8    4.94    5.77
  10  -5   9   -1.06    5.24
  10  -4  11   39.36    5.36
  11  -6   0    8.33    5.29
  11  -6   1   30.85    5.60
  11  -6   2   -0.07    5.18
  11  -5   7    5.10    5.04
  11  -3  11   -1.43    4.34
  12  -3   9   -0.96    4.25
  13  -3   4   15.54    4.05
   6  -7   7    6.78    6.18
   7  -8  -3    2.29    5.47
   7  -8   3   18.37    6.32
   7  -7   7   44.74    7.12
   8  -8  -1   28.17    6.03
   8  -8   0   28.97    6.28
   8  -8   1    3.65    5.86
   8  -8   2   42.38    6.37
   8  -6   9    1.46    6.11
   8  -5  11   12.96    6.21
   9  -4  12    2.51    5.74
  10  -7  -1   -3.26    5.71
  10  -7   0   92.79    6.95
  10  -7   1   15.66    5.79
  10  -7   2   12.04    6.00
  10  -6   7   80.92    6.79
  11  -6  -1   52.66    5.64
  11  -6   3   56.72    5.93
  11  -6   4    5.95    4.79
  11  -1  14   12.43    4.36
  12  -5   1   12.78    4.82
  12  -5   2   31.20    4.93
  12  -5   3    0.28    4.29
  12  -4   7    1.45    4.01
  12  -2  11    1.84    3.49
  13  -3   5    1.96    3.58
   5  -6   9   28.26    6.40
   6  -8   4   13.94    5.76
   7  -8   4   12.20    6.63
   8  -8  -2   80.34    5.14
   8  -8   3    1.35    6.33
   8  -7   7   38.53    6.33
   9  -7   6   21.79    6.56
  10  -7  -2   21.10    5.60
  10  -3  13    0.47    4.77
  11  -6   5   15.18    4.83
  11  -5   8    5.76    4.98
  11  -4  10    0.45    4.68
  11  -2  13   12.74    4.26
  12  -5   0   10.53    4.57
  12  -5   4    4.09    4.53
   6  -8   5  116.49    7.59
   6  -7   8   38.98    6.69
   6  -6  10    2.75    6.17
   7  -8   5   24.89    6.74
   7  -7   8   36.16    6.95
   7  -6  10   -4.11    6.33
   8  -8   4    0.52    6.11
   9  -8  -1    6.13    5.75
   9  -8   0    3.73    5.85
   9  -8   1    8.83    6.33
   9  -8   2    7.69    5.65
   9  -5  11   15.13    5.88
  10  -6   8    7.36    4.90
  10  -5  10   -1.24    5.14
  11  -3  12   29.02    4.55
  12  -5   5    1.19    4.66
  12  -4   8   -1.24    4.14
   8  -8   5   19.12    6.38
   8  -7   8   41.45    6.66
   8  -6  10    1.56    4.53
   9  -8  -2   57.11    6.21
   9  -8   3    9.54    6.06
   9  -7   7    3.61    5.75
  10  -7   5   10.62    4.38
  10  -4  12   -1.43    4.92
  11  -6   6    5.41    4.80
  12  -5   6   28.45    4.53
   5  -7   8    3.76    6.38
   6  -9   0   50.30    6.15
   6  -9   1   26.83    5.77
   6  -8   6   11.08    6.42
   7  -9  -1   -1.45    6.06
   7  -9   0   -1.73    5.76
   7  -9   1  208.58    8.17
   7  -8   6   -1.26    5.78
   9  -8   4   57.68    6.37
   9  -6  10    5.77    5.13
   9  -4  13    7.37    5.37
  10  -7   6    5.81    5.41
  11  -7   1   20.93    5.12
  11  -7   2    9.57    4.85
  11  -4  11   56.51    4.84
  12  -4   9   -0.36    3.67
  13  -4   2   -0.46    3.22
  13  -4   4    5.90    3.42
   6  -9   2   16.62    4.73
   7  -9   2   42.61    5.28
   8  -8   6   73.11    6.22
   0   1  16    0.44    4.11
   2   4  12  250.85    5.14
   2   4  13   48.29    4.52
   3   3  17    2.40    5.64
   3   4  14  153.65    5.10
   4   4  15   -2.70    5.71
  -1   1   4   75.97    1.52
  -1   1  14    8.66    3.17
  -1   2   9    5.95    2.36
  -1   2  11   69.33    3.65
   0   2  15    2.72    4.57
   0   3   9  703.18    6.35
   0   3  10    4.89    2.74
   0   3  11  363.58    5.65
   1   2  17    6.77    5.70
   2   3   4    8.71    0.99
   2   4   8  498.99    5.08
   4   4   6    4.82    2.15
   5   4  15  228.14    8.38
   6   4  14   -1.81    5.61
   0   1  17  107.67    6.84
   0   2   4   59.28    1.57
   0   3   8   78.28    2.77
   1   3   5 1009.43    5.40
   2   3  17   -0.51    6.08
   2   4   7    2.88    2.05
   3   4   6  620.12    5.21
   4   4  16  132.06    7.70
   6   4  15    4.10    5.34
  -1   1  15  119.22    5.79
  -1   2   7  594.15    4.97
  -1   2  13   52.96    4.14
   0   2  16    9.26    5.44
   0   3  13    9.43    2.74
   1   3  16    4.59    5.20
   1   4  12   33.41    3.74
   2   4  15   12.18    4.44
   3   3   3   38.01    1.48
   3   4  16   72.70    5.17
   4   5  11  133.91    4.80
   4   5  12    5.87    3.82
  -2   1   8    5.02    1.82
  -2   1   9  726.08    6.07
  -2   1  10   92.85    3.46
  -2   1  11  513.69    6.16
   0   3   7 1655.00    7.97
   0   3  14    4.69    4.26
   1   2  18    8.64    5.96
   1   4   9  162.17    3.37
   2   3  18   44.93    6.62
   2   4  16  186.57    6.67
   3   4  17    2.44    5.82
   3   5  11  240.14    5.50
   3   5  12  186.44    5.67
   3   5  13   -1.65    4.16
   4   5  13  326.16    6.25
   4   5  14   10.24    4.54
   5   5  11   -0.84    3.81
   5   5  12   94.22    5.28
   0   2  17   49.70    6.13
   1   3  17   16.20    5.76
   1   4  14  270.79    5.73
   3   5  14    9.26    4.72
   4   4   5    7.07    2.22
   4   5  15   15.50    5.20
   5   5  14   93.94    6.20
  -2   1   7  978.24    5.76
  -1   2   6 1544.80    6.77
   1   4  15    3.54    4.14
   2   4  17   -1.67    5.73
   2   5  12  183.16    5.41
   3   4   5  156.58    2.92
   3   5   9  122.67    3.39
   3   5  15  197.94    6.84
   4   5  16   58.25    6.31
   5   5  15   77.46    6.06
  -1   2  15    2.32    4.13
   0   3   6  663.71    4.80
   0   3  16    4.70    4.89
   1   3  18    4.42    6.04
   1   4   7   28.83    2.26
   1   4  16  233.72    7.00
   2   5  10   21.42    3.16
   2   5  14   54.77    4.80
   3   5   8   67.22    3.21
   3   5  16   12.21    5.59
   4   5   8    7.13    2.65
  -1   3  10   80.96    3.27
  -1   3  11  412.72    5.89
   0   2  18    7.41    5.67
   0   4  10  412.76    5.55
   0   4  12    2.86    3.17
   0   4  13   88.69    4.50
   1   3   4    1.11    1.36
   2   3   3 4896.12    9.84
   2   4  18   12.67    5.99
   2   5   9 1654.02    9.94
   2   5  15    1.05    3.14
   4   5  17    3.81    5.47
  -2   1   6    1.75    1.40
  -1   2  16    4.50    4.76
  -1   3   9 1694.39    9.17
  -1   3  13  133.99    4.70
   0   3  17    3.59    5.58
   0   4   9    4.23    2.29
   0   4  14    0.66    3.93
   1   4  17    0.56    5.73
   1   5  12   48.12    3.90
   2   5  16    4.01    4.68
   3   5  17    7.23    4.12
   4   5   7  112.66    3.35
  -2   2  11   -0.32    2.85
  -1   2   5  173.61    2.45
  -1   3  14    9.99    3.92
   0   4  15    2.79    4.36
   1   5  10   36.48    3.03
   1   5  14  191.01    5.88
   2   5   8    0.20    2.32
   2   5  17   12.62    5.25
   3   5   7 1843.04    9.45
   3   6  13    1.90    3.74
   4   6  12    1.66    3.95
   4   6  13  240.76    6.55
   4   6  14   60.59    4.98
   4   6  15   67.74    5.51
   5   6  14    1.13    4.92
  -2   2   9   32.30    2.64
  -2   2  13   15.26    3.43
  -1   3   8  113.03    2.60
  -1   3  15  443.42    7.85
   0   3   5 1134.70    5.54
   0   3  18    7.64    5.74
   0   4   8   35.48    2.34
   0   4  16    0.73    4.81
   1   4   6  961.97    5.75
   1   4  18   64.01    5.97
   1   5  15  159.22    4.91
   3   6  11   10.35    3.64
   3   6  12  657.97    7.83
   3   6  14   83.22    4.16
   4   6  11   62.56    3.46
   4   6  16   21.62    5.44
   5   6  11   58.42    4.54
   5   6  12  105.77    4.25
   5   6  15   18.62    5.49
  -1   3  16   15.88    4.95
   1   5   9 1131.63    8.18
   1   5  16   -1.11    4.75
   2   5  18   18.84    6.00
   2   6  13   11.31    3.86
   3   6  16   16.21    5.46
   4   6  10  381.73    6.19
   4   6  17    8.25    5.57
   5   6  16    4.55    5.61
  -2   2   8   43.02    2.25
  -1   3   7 1189.12    6.60
   0   4  17   -1.08    5.48
   1   5  17    8.41    5.47
   2   5   7  324.62    4.27
   2   6  11   79.31    4.04
   2   6  12  295.87    5.49
   2   6  14  607.74    8.22
   2   6  15  108.63    5.45
   3   6  17   10.97    5.71
   4   5   6   47.40    2.66
  -1   4  12   52.29    3.83
  -1   4  13   74.60    4.36
   0   4   7    3.70    1.86
   0   5  12    0.90    3.33
   0   5  13   56.98    3.97
   2   6  16    8.66    4.66
   3   6   9   46.29    3.43
  -1   4  10  214.66    4.29
  -1   4  14   35.75    3.21
  -1   4  15   -2.96    4.01
   0   4  18    0.78    4.18
   0   5  15  261.43    6.66
   1   5  18   14.52    4.68
   1   6  13   12.38    3.63
   1   6  14    4.27    3.65
  -2   2   7  186.03    3.00
  -2   3  11  627.16    6.71
  -2   3  13   27.23    3.64
   0   5  10   28.91    2.31
   0   5  16    6.62    4.63
   1   3   3   94.84    1.66
   1   6  12   36.86    3.75
   1   6  15   25.52    4.32
   2   4   4 2281.19    7.70
   2   6  18  144.83    7.14
   4   6   8    9.30    3.04
   4   7  13  281.51    6.86
   4   7  14   42.07    5.30
   4   7  15  224.29    7.27
  -2   3  10   38.89    3.12
  -2   3  14   14.44    4.04
  -1   2   4 1541.69    5.47
  -1   3   6   15.11    1.69
  -1   4   9   -2.62    2.25
  -1   4  16  299.68    6.57
   0   5   9  188.33    4.04
   0   5  17  103.77    6.37
   1   5   7    7.34    2.20
   1   6  11   34.90    2.79
   1   6  16    2.11    3.45
   1   6  17   76.06    6.19
   2   5   6  127.60    2.63
   3   6   8   58.36    3.10
   3   7  12    4.78    3.63
   3   7  13   55.99    4.70
   3   7  15   21.79    3.89
   3   7  16   11.19    5.39
   4   7  12   61.74    4.64
   4   7  16    6.05    3.76
   5   7  13   50.49    5.23
   5   7  14   84.49    4.80
   5   7  15   17.39    5.13
   5   7  16  110.79    6.90
  -1   4  17    1.09    5.11
   0   5  18    1.21    5.42
   2   7  14  134.94    5.47
   2   7  15   67.79    4.77
   3   7  17  111.39    6.84
   4   7  11   90.01    4.57
  -2   3   9  280.83    4.43
   1   6  18   57.20    6.18
   2   6   8    4.66    2.53
   2   7  12  183.60    5.37
   2   7  13  118.00    4.24
   2   7  16    7.33    5.06
   3   5   5 1089.43    6.46
   3   7  11   15.39    2.64
  -2   2   6  243.00    2.89
  -1   4  18   -2.72    5.57
  -1   5  12   42.22    3.97
  -1   5  13   16.03    2.93
  -1   5  14    0.02    3.47
  -1   5  15   13.66    4.57
   0   5   8    1.31    1.47
   0   6  12  361.65    6.32
   0   6  13    0.46    2.40
   0   6  14   54.75    3.57
   0   6  15   48.13    4.75
   0   6  16    1.22    4.55
   1   6   9   18.90    3.01
   2   7  11  140.37    4.59
   2   7  17    0.31    3.94
   3   6   7   78.95    3.33
   3   7  10   33.78    3.54
   4   6   7   58.99    3.14
   4   7  10   18.71    3.86
  -1   5  16    7.28    5.02
   0   6  11  101.76    4.24
   0   6  17   17.97    5.44
   1   5   6   53.83    2.31
   1   7  15   38.19    4.60
  -2   1   4  303.54    2.63
  -2   4  12  114.58    4.46
  -2   4  13   28.01    2.88
  -2   4  14  471.38    7.34
  -2   4  15   -2.89    4.16
  -1   3   5  623.16    4.18
  -1   4   7    4.00    1.93
  -1   5  10    0.60    2.69
  -1   5  17   92.87    6.08
   0   6  18   33.34    5.87
   1   4   4  133.03    2.29
   1   7  12    3.82    3.52
   1   7  13  280.47    5.52
   1   7  16    3.10    3.62
   1   7  17   26.95    5.80
   2   5   5  139.80    2.62
   2   6   7   78.80    2.89
   3   8  15  144.03    6.60
   3   8  16    2.27    5.18
   4   8  14  376.32    8.25
   4   8  15    9.20    5.12
   4   8  16   93.97    6.17
  -1   5  18   64.03    6.09
   0   4   5   52.38    2.17
   0   5   7   18.51    2.38
   1   6   8   53.13    2.52
   1   7  18   20.41    6.18
   3   8  14  506.29    8.15
   3   8  17    5.41    5.55
   4   8  13   44.05    4.80
  -2   3   7  569.72    4.79
  -2   4  10  295.73    4.86
  -1   5   9    5.64    2.46
   2   8  14   63.35    5.01
   2   8  15   16.41    5.02
   2   8  16   81.40    6.26
   2   8  17    8.55    5.04
   3   8  12  115.36    4.88
   4   8  12    6.03    4.18
  -1   6  13    2.74    3.81
  -1   6  14  110.24    5.47
  -1   6  15    2.38    4.37
  -1   6  16   11.49    4.84
   0   6   9    0.81    2.64
   0   7  14   39.49    4.36
   0   7  15   86.11    5.17
   0   7  16    3.28    4.96
   2   4   3  184.79    2.53
   2   8  13   18.59    4.29
   3   6   6  115.53    3.14
   4   7   8   -1.12    3.06
   4   8  11   -3.36    3.60
  -2   2   5   48.17    1.67
  -2   4   9   25.96    2.70
  -1   6  12  389.61    6.50
  -1   6  17    2.57    5.06
   0   7  12    2.23    3.41
   0   7  13   21.61    2.93
   0   7  17  264.19    8.00
   1   6   7   31.05    2.54
   2   8  12  241.89    5.95
   3   7   8  177.23    4.55
   3   8  11   16.87    3.67
  -3   2   8  250.00    3.63
  -2   5  12   -2.06    3.42
  -2   5  13   19.01    3.69
  -2   5  14   43.98    3.47
  -2   5  15   54.57    4.89
  -2   5  16    3.66    4.48
  -1   2   3   44.56    1.30
  -1   5   8   19.73    2.50
  -1   6  11   58.92    3.79
  -1   6  18   64.96    6.09
   0   3   3    6.21    1.12
   0   5   6   55.14    2.55
   0   7  18    6.59    5.25
   1   5   5  112.88    2.27
   1   8  14   12.11    4.13
   1   8  16   -0.89    3.47
   1   8  17   22.96    5.67
   2   6   6  144.50    3.18
   2   8  11  125.58    4.91
   3   5   4    0.78    1.43
  -3   1   6    4.71    1.31
  -3   3  10   20.44    3.02
  -2   4   8  831.40    6.53
   0   7  11   26.29    3.41
   1   8  13   98.74    4.28
   2   7   8   31.06    2.53
   3   8  10   72.20    4.17
   3   9  15    4.55    5.00
   3   9  16    7.41    5.22
   4   8  10    2.93    3.65
   4   9  14  100.80    6.62
   4   9  15    1.97    5.21
   4   9  16   -1.14    3.82
  -2   3   6    3.99    1.59
   1   3   2   56.14    1.31
   1   8  12    8.77    2.76
   2   5   4  254.34    3.36
   2   9  16    9.85    5.21
   3   9  14    0.92    4.60
   4   9  13   17.77    4.97
  -3   3   9 1087.88    7.49
  -2   5  10    7.76    3.00
  -1   5   7  140.12    3.23
  -1   7  14    1.33    4.25
  -1   7  15   34.44    4.90
   0   4   4 5181.14   11.66
   0   8  15   16.86    4.77
   0   8  16   64.66    6.04
   1   8  11   51.04    4.20
   2   8  10  594.74    7.15
   2   9  14   34.22    5.31
   2   9  15   13.24    3.98
   2   9  17   15.85    4.17
   3   7   7  377.31    5.15
   3   9  13    4.06    3.27
  -3   2   7  219.87    3.33
  -2   6  14   21.42    4.30
  -2   6  15    6.44    4.49
  -1   6   9   19.10    2.91
  -1   7  13    6.79    2.91
  -1   7  17   57.20    4.50
   0   6   7    5.70    2.37
   0   8  13    3.65    3.75
   0   8  14  204.34    5.59
   0   8  17    4.45    4.24
   1   4   3  196.96    2.62
   1   6   6  395.23    4.27
   1   7   8   11.01    2.13
   2   7   7  105.66    3.38
   2   9  13   20.95    4.48
   3   6   5  357.14    4.44
   3   8   9    3.12    3.30
   3   9  12   41.73    4.75
   4   8   9   -0.30    3.16
   4   9  12   37.44    4.88
  -2   4   7   38.30    2.43
  -2   5   9  491.50    5.90
  -2   6  13    3.26    3.92
  -2   6  16  156.31    6.47
  -2   6  17    5.65    5.15
  -1   7  12    0.27    2.58
   1   8  10   72.29    4.06
   1   9  15  367.15    8.29
   1   9  16    7.38    5.20
   1   9  17   22.37    5.18
   2   9  12  103.97    5.06
  -3   3   8  108.61    3.13
  -2   6  12   41.55    3.83
  -1   7  11  866.18    8.88
   0   5   5    1.01    1.89
   0   8  12  374.89    6.41
   1   9  14   16.94    3.62
   2   6   5   18.69    1.91
   3   9  11    3.35    3.99
   4   9  11   -3.18    4.09
  -3   4  10   10.78    3.24
  -2   2   4    1.64    1.05
  -1   6   8   66.22    3.25
   1   9  13  157.57    4.88
   2   9  11   74.64    4.59
   3  10  15   -0.78    5.02
   3  10  16   20.33    4.48
  -3   1   5    5.26    1.36
  -3   5  13  334.06    6.62
  -2   3   5 1420.46    6.49
  -2   5   8   19.67    2.45
  -1   5   6   85.12    2.81
  -1   7  10    3.91    3.15
  -1   8  14  262.88    6.99
  -1   8  15    2.83    5.05
  -1   8  16  291.13    8.01
  -1   8  17   -2.93    5.51
   0   9  15   79.83    5.62
   0   9  16   86.21    6.56
   0   9  17  126.06    6.89
   1   9  12    4.63    3.93
   2  10  15   49.94    6.18
   2  10  16   21.23    5.55
   3   7   6    3.53    2.44
   3   9  10   51.09    4.21
   3  10  14   15.00    5.24
   4  10  14    2.13    5.13
  -3   2   6 1069.69    5.73
  -3   4   9   54.96    3.28
  -3   5  12    3.95    3.44
  -2   7  14   34.16    4.78
  -2   7  15   12.31    5.02
  -2   7  16    4.80    5.26
  -2   7  17   77.37    6.30
  -1   8  13   10.37    4.11
   0   6   6  476.09    5.02
   0   8  10  350.95    6.27
   0   9  14   14.23    4.58
   2   7   6  235.47    4.47
   2  10  14   34.56    5.24
   3  10  13   -2.08    4.87
   4  10  13   10.44    5.01
  -3   3   7   68.49    2.56
  -3   5  11  297.58    5.74
  -2   4   6  142.10    2.80
  -1   8  12   11.78    3.77
   0   9  13    1.55    3.90
   1   9  11   -3.61    3.56
   1  10  16   34.74    5.93
   2   9  10   86.58    3.89
   2  10  13    7.16    4.90
  -2   7  12   38.82    4.25
  -1   6   7    2.23    2.44
   1  10  14  117.33    6.66
   1  10  15   78.18    5.33
   2   5   3  919.00    5.11
   3   8   7   81.75    3.69
   3   9   9   32.90    3.82
   3  10  12  179.40    6.48
  -3   4   8   71.72    3.01
  -2   5   7  620.27    5.80
  -1   3   3 1606.26    5.85
  -1   4   4 1383.03    6.39
  -1   8  11    0.38    3.68
   0   3   2    5.10    0.98
   0   7   7   37.95    2.93
   0   8   9   36.99    3.68
   1   7   6    0.07    2.39
   1   9  10  232.77    6.00
   2   9   9  321.92    5.96
   2  10  12   -4.12    4.27
  -3   6  13    2.30    3.86
  -2   8  16   20.91    5.45
  -1   5   5  741.97    5.56
  -1   9  14   19.57    4.80
  -1   9  15   11.42    5.67
  -1   9  16    3.60    3.91
  -1   9  17    0.01    4.40
   0   5   4    7.29    1.28
   0   9  11   72.96    4.54
   0  10  16   12.34    5.53
   1  10  13   56.97    4.21
   2   6   4   -0.87    1.70
   2   8   7    1.39    1.98
   3  10  11    6.85    4.36
   3  11  15   25.92    5.71
  -2   6   8   50.24    3.03
  -2   8  14    8.08    4.88
  -2   8  15   -2.91    4.03
  -2   8  17    9.21    4.23
  -1   7   8   49.67    2.82
  -1   8  10  180.39    5.04
   0   6   5  147.21    3.36
   0  10  15    6.65    5.05
   1  10  12   16.66    4.47
   2  10  11   14.18    4.15
   2  11  15   81.01    6.42
   3   7   5  417.43    4.76
   3  11  14  206.35    7.92
  -3   3   6    4.30    1.73
  -3   5   9  480.54    6.06
  -3   6  11   46.00    4.00
  -2   4   5    3.78    1.65
  -2   7  10   -0.37    2.48
  -2   8  13   41.63    4.79
  -1   6   6  288.67    4.26
  -1   9  13   97.76    4.57
   0   9  10    3.45    3.39
   0  10  14  288.99    7.00
   1   5   3 3287.88    9.65
   1   9   9  539.91    7.43
   2   7   5  245.98    4.07
   2  11  14   21.96    5.41
   3   9   8   69.66    4.52
   3  11  13    0.04    5.30
  -3   2   5   10.02    1.41
  -3   4   7   67.04    2.93
  -3   7  14   24.23    5.04
  -2   5   6    2.87    1.98
  -2   8  12   16.83    4.21
  -1   9  12   -0.54    3.91
   0   7   6   17.43    2.72
   0  10  13   -0.47    3.42
   1   6   4   46.31    2.23
   1  10  11   12.49    4.35
   1  11  15    4.12    5.49
   2   9   8   13.15    3.41
   2  10  10   80.89    4.66
   2  11  13   43.17    5.34
   3  10  10   95.47    4.06
  -3   7  13  156.19    5.86
  -2   2   3    1.29    1.00
  -2   7   9  364.05    6.10
  -1   7   7   30.61    2.99
  -1   8   9   14.93    3.32
  -1  10  16   53.35    5.89
   0  10  12   79.51    5.10
   1  11  14   38.52    5.98
   2   8   6  106.50    3.56
   3  11  12   23.44    5.57
  -3   1   4  159.09    2.13
  -3   5   8   -0.80    2.90
  -3   7  12   74.98    4.78
  -2   6   7   43.72    2.96
  -2   8  11    3.34    3.87
  -2   9  15  175.32    7.48
  -2   9  16    3.83    5.45
  -1   9  11    4.23    2.78
  -1  10  15   -0.82    5.69
   0   9   9    2.19    3.51
   1   7   5   29.87    1.96
   1   9   8   -1.83    3.51
   1  10  10    4.90    3.83
   1  11  13  126.38    6.72
   2  11  12   12.53    5.19
  -2   9  14    4.72    5.02
  -1  10  14   74.51    5.05
   0  10  11   31.95    4.37
   2  10   9   63.94    4.33
   3  10   9   79.38    4.83
  -3   7  11  164.20    5.42
  -3   8  15   -0.87    5.40
  -2   8  10   16.06    3.78
  -2   9  13   89.33    5.86
  -1   4   3  644.59    4.76
  -1   5   4  132.10    2.98
  -1   8   8    2.40    3.22
  -1   9  10    4.92    3.77
  -1  10  13   11.89    5.05
   0  11  14   79.24    6.44
   1   8   6   40.59    2.40
   1  11  12   55.36    5.85
   2  11  11   25.17    5.03
   3  11  11   16.56    4.86
  -3   4   6 1440.75    7.92
  -3   5   7   84.93    3.15
  -3   8  14    4.32    5.04
  -2   9  12    4.93    4.58
  -1  10  12  128.73    5.74
   0   6   4  221.61    3.23
   0   9   8    5.60    3.43
   0  11  13   54.88    5.66
   1  10   9   45.64    4.35
   2   6   3  168.73    2.99
   2  12  14    1.79    5.33
   3   6   3   33.17    1.79
  -3   7  10   15.52    3.80
  -3   8  13    2.20    4.48
  -2   4   4  575.76    4.57
  -2   5   5  111.12    2.89
  -2   6   6   47.28    2.69
  -1   7   6    4.22    1.83
   0   4   2  894.87    4.60
   0   7   5   46.33    2.44
   1   9   7    3.84    3.57
   1  11  11   67.81    5.75
   2   7   4    5.39    1.93
   2  12  13   60.26    6.04
   3   7   4    2.16    2.14
   3  11  10  118.50    5.86
   3  12  13    2.09    5.81
  -3   8  12  155.63    6.06
  -2   8   9    4.90    2.52
  -2   9  11   19.33    4.40
  -2  10  15    7.10    5.82
  -1   3   2   -0.66    1.07
  -1   9   9    0.63    2.68
  -1  10  11   26.36    4.57
  -1  11  15   32.98    6.14
   0   8   6   11.71    3.07
   0  11  12   -4.72    4.88
   1  12  14  156.03    6.15
   2   8   5  293.27    5.16
   2  10   8   39.95    4.25
   2  11  10    2.15    4.57
   3   5   2    3.10    1.03
   3   8   5   85.45    3.44
   3  10   8   76.03    3.60
  -2  10  14   57.71    4.85
  -1  11  14    0.79    5.30
   0  10   9   -1.53    3.90
   1   6   3   55.29    2.26
   1   7   4   35.21    2.44
   1  12  13    1.46    5.46
   2  12  12   10.64    5.44
   3  12  12  207.84    7.67
  -3   7   9  122.72    3.79
  -3   8  11    2.01    4.05
  -3   9  14   20.91    5.66
  -3   9  15   93.28    5.50
  -2   9  10    2.30    3.86
  -2  10  13    0.30    5.12
  -1  10  10    4.47    3.73
  -1  11  13   69.82    6.59
   0   9   7    4.86    3.24
   0  11  11   26.69    4.88
   0  12  14  117.43    7.33
   1   5   2   15.50    1.59
   1   8   5  109.38    3.57
   1  10   8    8.82    2.81
   1  11  10    0.22    3.20
  -3   4   5    1.31    1.85
  -3   5   6    1.90    2.38
  -3   9  13   77.95    6.41
  -2   8   8  325.68    5.55
  -2  10  12    7.53    5.10
  -1   6   4    3.12    2.16
  -1   9   8   84.61    3.74
   1  12  12   71.60    6.37
   3  11   9  112.23    5.37
  -4   6  10  954.41    9.03
  -3   8  10  122.42    5.11
  -2   6   5   -0.59    2.26
  -1   5   3   97.13    2.59
  -1  11  12    1.02    3.74
   0   3   1    2.04    0.91
   0   7   4    2.38    2.28
   0  10   8  208.33    5.65
   0  11  10   24.81    4.73
   0  12  13    4.91    4.08
   2  10   7   38.79    4.08
   2  12  11   36.65    4.76
   3  10   7   10.14    3.95
  -4   4   7    2.93    2.54
  -4   5   8    3.22    3.13
  -4   7  11    1.63    3.95
  -3   7   8   13.31    2.63
  -3   9  12    6.58    3.86
  -2   5   4    1.16    1.91
  -2   7   6    4.88    2.86
  -2   9   9  445.42    7.56
  -2  10  11    8.42    4.86
  -2  11  14   -0.22    5.45
   0   6   3  491.66    5.01
   0   8   5   11.07    2.91
   0  12  12  391.98    9.43
   1  10   7  175.43    5.56
   1  11   9   -0.07    2.99
   1  12  11   11.79    5.29
  -3   3   4   58.76    2.01
  -3   8   9   12.46    3.99
  -3   9  11  380.17    7.98
  -2   8   7    4.09    3.35
  -1   9   7  317.60    6.21
  -1  11  11  245.70    6.62
   0   9   6    2.44    3.35
   2   8   4  175.94    3.82
   2  12  10    6.61    5.10
  -4   7  10   -0.93    3.81
  -3  10  14  107.80    5.83
  -2   2   2 9486.37   12.81
  -2   4   3  406.83    4.13
  -1   4   2 1735.15    6.81
  -1  12  13    0.84    5.77
   0   5   2    2.57    1.10
   0  12  11   -3.16    5.31
   2   9   5   77.46    3.64
   2  11   8    2.44    2.88
   2  13  12    2.49    5.90
  -3   1   3    4.71    0.99
  -3   5   5    3.55    2.42
  -3   6   6  408.43    5.23
  -3   9  10   12.19    4.42
  -3  10  13   10.77    4.17
  -2   9   8   25.35    3.84
  -2  11  12   -0.11    5.52
  -1  10   8   10.49    4.08
  -1  11  10    4.63    4.64
   0  10   7   16.69    3.71
   1   7   3  143.33    3.19
   1   8   4  268.20    4.68
   1  11   8   14.50    4.18
   1  12  10  197.04    6.42
   2   6   2  537.00    4.31
  -4   5   7   71.65    3.56
  -4   8  11   38.23    5.03
   1  13  12   28.58    6.09
   2  10   6  179.16    4.94
   2  12   9    9.05    5.06
  -4   4   6  317.00    4.54
  -4   7   9    0.99    3.83
  -3   4   4  678.62    5.34
  -2   6   4  165.90    3.57
  -2   7   5  295.40    4.61
  -2  10   9    6.05    3.86
  -2  11  11  220.08    7.91
  -1   6   3   53.59    2.64
  -1   9   6   20.06    3.68
  -1  11   9   89.51    5.19
   0   8   4   21.69    2.87
   0  11   8   13.36    4.54
   1   6   2   62.89    1.85
   1  10   6 1019.52    9.60
   2  13  11  138.26    7.35
  -4   8  10  196.20    6.17
  -3   2   3   24.20    1.40
  -3   9   9   89.47    5.23
  -3  10  11   -1.61    5.29
  -2   3   2    3.01    1.43
  -2   9   7  567.20    8.02
  -1  12  11   10.20    5.55
   0   7   3    4.02    2.24
   0  13  12   28.37    6.44
   1  12   9    9.01    3.86
   1  13  11   15.04    5.84
   2  11   7  103.91    4.27
  -4   3   5   22.65    2.38
  -4   9  12   13.57    5.64
  -3   8   7   95.30    4.61
  -3  11  13  105.62    7.15
  -2   5   3  286.43    3.59
  -2  11  10    2.92    5.14
  -1  10   7   64.50    3.81
   1  11   7    5.51    2.82
  -4   5   6  144.23    4.06
  -4   7   8   34.10    3.95
  -4   9  11   17.30    5.45
  -3  10  10   98.89    6.29
  -3  11  12   89.91    7.19
  -2  10   8   14.43    3.07
  -2  12  12   92.59    7.37
  -1   3   1 1531.93    5.39
  -1  11   8    6.33    4.06
  -1  12  10   34.94    5.69
   0  12   9    4.05    3.89
   0  13  11   74.32    6.72
   1   5   1  462.90    3.63
   1  13  10   91.86    6.94
   2   9   4   12.41    3.14
   2  12   8   61.90    5.63
   2  13  10    0.31    4.11
  -4   8   9   39.04    4.74
  -4  10  13    5.12    5.66
  -3   3   3  150.44    2.49
  -3   9   8   22.64    3.34
  -1   8   4  463.66    6.17
  -1   9   5   40.12    3.62
   0  11   7  127.85    4.69
   1   8   3    2.56    2.61
   1  12   8  109.05    6.48
   2   8   3    0.29    2.46
   2  10   5    0.93    3.68
  -4   4   5    2.04    2.40
  -4   9  10    4.18    5.00
  -3  10   9    2.58    4.53
  -3  11  11    4.31    5.49
  -2   4   2  710.96    4.86
  -2   7   4   27.42    2.42
  -2   9   6   26.90    3.79
  -2  11   9   99.34    5.03
  -2  12  11    3.07    5.75
  -1   7   3  165.79    3.88
   0  13  10    9.78    5.63
   1  10   5    2.12    2.36
   2  11   6   67.46    4.79
  -4  10  12    7.67    5.52
  -3   4   3    1.67    1.83
  -3   8   6  975.48    9.42
  -2   6   3   -0.81    2.25
  -2  10   7    3.17    3.96
  -1  12   9    1.30    3.96
  -1  13  11   60.38    6.98
   0   5   1  738.62    4.79
   0   8   3   38.85    3.20
   0  10   5   41.21    4.10
   0  12   8    6.14    3.74
   1   7   2  100.98    2.96
   1  11   6   39.62    4.52
   1  13   9   47.66    6.09
   2  13   9   60.04    6.09
  -4   8   8  364.17    6.37
  -4  10  11   27.01    5.97
  -3   6   4  281.09    4.68
  -3   9   7   87.87    4.89
  -3  11  10   -0.18    5.51
  -2  11   8   70.27    5.42
  -2  12  10  139.16    7.59
  -1   6   2   15.74    2.26
  -1  11   7  257.24    5.97
   0  11   6    4.51    4.17
   1  12   7    2.66    4.84
   2  12   7   95.91    5.87
  -4   5   5   14.16    2.88
  -4   9   9   49.03    5.18
  -3  10   8   51.11    5.10
  -1  12   8   -4.19    5.09
  -1  13  10    4.37    5.59
   0   7   2    1.88    2.24
   0  13   9    7.60    5.79
  -4   3   4   83.77    2.54
  -4  10  10  638.34   11.03
  -3   5   3 1351.69    7.93
  -2   5   2  227.07    3.48
  -2   9   5  120.39    4.65
  -2  10   6  182.69    5.75
  -2  12   9   -5.82    5.25
   0  12   7    4.08    5.02
   1   6   1   34.43    2.07
   2   6   1    5.34    1.59
   2  10   4  168.98    4.75
   2  13   8    3.04    5.54
  -4   7   6   -0.11    2.54
  -4   8   7   -0.47    3.04
  -4   9   8   -0.40    4.63
  -3   8   5   -0.34    3.72
  -3   9   6    2.71    4.01
  -3  11   9    9.79    4.21
  -3  12  11    8.24    5.93
  -2   2   1   28.50    1.22
  -2   7   3   30.50    3.19
  -2  11   7    9.18    4.18
  -1   5   1  946.44    5.81
  -1   8   3   85.99    3.18
  -1  11   6   14.23    4.34
   1  10   4  259.65    4.96
   1  13   8    7.72    4.23
   2   9   3  527.63    6.35
   2  11   5   14.59    4.05
  -4   4   4    8.36    2.35
  -4   6   5    4.92    2.32
  -4  10   9    4.37    5.24
  -4  11  11   81.24    6.79
  -3   2   2  159.15    2.18
  -3  10   7   54.24    5.32
  -2   3   1 3812.18    9.51
  -1   7   2   27.95    2.91
   0   6   1    0.99    1.35
   0  10   4    0.20    3.79
   0  13   8    9.90    5.43
   1   8   2  175.67    3.84
   1  12   6   25.51    5.25
   2   8   2  156.50    3.60
   2  12   6  153.01    6.21
  -3   1   2   13.36    1.05
  -3   3   2  115.38    2.49
  -3   6   3    0.80    2.44
  -3  11   8    2.75    5.55
  -3  12  10   88.39    7.04
  -2   6   2 1596.37    8.96
  -2  12   8    5.94    5.10
  -1  12   7   17.38    4.09
   0   8   2  133.59    3.69
   0  11   5  320.14    6.24
   1  14   9    0.68    6.07
   2   4   0 1064.10    4.10
  -4   5   4   38.36    3.00
  -4   7   5   17.74    3.44
  -4   8   6   23.59    4.12
  -4   9   7   13.56    4.45
  -4  11  10    0.94    5.72
  -2   4   1  280.16    3.55
  -2   9   4    2.69    3.62
  -2  10   5   15.17    4.49
  -1  13   8    2.97    5.70
   0   4   0 6303.65   11.64
   0  12   6    0.80    4.48
   1  13   7   19.58    5.85
  -4  10   8   20.47    5.59
  -3   4   2  176.91    2.76
  -3   8   4   74.98    4.19
  -3   9   5  199.35    5.82
  -3  12   9   27.42    6.51
  -1   2   0  544.08    2.84
  -1   6   1   11.48    2.27
  -1   9   3   17.91    3.54
  -1  10   4  375.16    6.30
   0  13   7  125.11    6.78
   1   7   1 1419.73    7.92
   2   7   1  129.46    2.88
  -4   6   4  513.83    6.37
  -4  11   9   25.57    5.95
  -3  11   7    0.57    5.23
  -2   7   2    0.61    2.75
  -2  12   7    6.60    5.65
  -1   3   0  193.69    2.45
  -1  12   6  266.74    7.71
   0   7   1    8.22    2.23
   1   5   0  194.41    2.77
   1  10   3   -0.62    3.59
   1  11   4    5.14    4.08
   1  14   8   57.50    6.71
  -4   3   3 1817.85    8.07
  -4   4   3   27.42    2.40
  -4   9   6    0.54    4.19
  -3   5   2  101.85    2.77
  -3  12   8  108.11    6.97
   0   5   0  103.24    2.36
   0  10   3   63.42    4.50
   0  11   4   44.87    4.79
   0  14   8   48.17    6.85
   1  12   5   -0.47    3.45
   2   5   0   20.73    1.51
  -5   8   7   45.84    4.81
  -4   8   5    3.53    2.63
  -4  10   7    6.83    5.01
  -2  10   4  535.31    8.24
  -2  11   5   19.85    4.50
  -2  13   8   17.20    5.84
  -1   4   0   58.66    1.65
  -1   7   1 1280.62    8.47
  -1  13   7  139.61    6.53
   0  12   5   18.79    3.80
   1  13   6   32.61    6.07
   2   9   2  147.69    4.41
  -5   7   6   14.76    4.14
  -5   9   8   11.06    5.03
  -4   5   3    4.57    2.88
  -4   7   4   19.80    2.73
  -4  11   8    6.17    5.72
  -3   6   2    4.61    2.69
  -3   9   4   22.30    4.05
  -3  10   5    0.53    3.18
  -3  11   6   -5.20    5.18
  -2   6   1   15.03    2.40
  -2  12   6  407.85    9.17
  -1  10   3   21.29    4.06
  -1  11   4   36.45    5.04
   0  13   6   11.70    5.82
   1   6   0  544.39    4.55
   1   8   1    8.82    2.91
  -5  10   9   30.96    4.91
  -3   8   3   24.14    2.75
  -3  12   7    9.09    6.02
  -1   5   0   66.02    2.02
  -1  12   5   30.76    5.35
   0   6   0 1107.38    6.58
   0   8   1   57.76    3.67
   1  14   7   -1.65    5.98
   2   8   1  119.21    3.61
  -5   6   5   49.82    3.22
  -5   8   6   46.83    4.67
  -5   9   7   68.61    5.94
  -4   6   3   87.17    3.87
  -4   8   4    2.53    4.08
  -4   9   5  251.15    6.61
  -4  10   6   15.61    5.03
  -3   3   1 1829.08    7.40
  -2  13   7   45.23    5.01
   0  14   7    4.58    4.74
   1  12   4   34.44    4.97
   2   6   0 1065.33    5.65
  -5   7   5   13.62    3.86
  -5  10   8    2.43    5.69
  -3   4   1   63.75    2.04
  -3  10   4  409.24    7.85
  -3  11   5   34.13    5.28
  -2   3   0   87.46    2.06
  -2   7   1   44.37    3.26
  -2  11   4   18.78    4.60
  -1   6   0    3.69    2.14
   0  10   2   32.73    3.91
   0  11   3  118.93    5.12
   0  12   4   72.35    5.67
   1  10   2    5.52    3.38
   1  13   5   10.54    5.60
  -5   5   4   21.42    3.27
  -4   4   2  305.08    4.12
  -4   7   3  323.74    6.08
  -4  12   8   23.53    4.76
  -3   5   1  118.06    3.14
  -3   9   3  324.42    6.69
  -3  12   6    9.99    6.07
  -2   2   0  875.26    4.10
  -2   4   0  910.37    5.40
  -2   9   2   10.55    3.82
  -2  12   5   15.26    4.08
   0   7   0   48.08    2.79
   1   7   0  145.91    3.27
   1  14   6  105.96    7.38
  -5   9   6   -1.53    5.32
  -5  10   7   21.56    5.84
  -4   3   2  280.07    3.98
  -4   5   2  117.00    3.64
  -4   9   4    3.67    4.30
  -4  10   5   20.22    5.51
  -4  11   6   -3.47    5.68
  -3   8   2  240.12    5.51
  -2   5   0    1.54    2.04
  -2  13   6    5.68    4.73
  -1  10   2    2.12    4.09
  -1  12   4  233.70    6.31
  -1  13   5   91.07    6.92
   0  14   6   32.48    6.49
  -5   8   5    7.13    4.36
  -5  11   8   -2.61    6.20
  -4   2   2   15.92    1.86
  -4   8   3   62.32    4.71
  -4  12   7   -0.62    5.84
  -3   6   1   24.36    2.29
  -1   7   0    1.19    2.65
  -1   9   1    7.55    3.48
   0   3  -1 2001.21    5.87
   0   4  -1   22.65    1.57
   2   7   0  214.97    3.60
  -5   7   4   29.98    4.26
  -4   6   2   18.08    2.56
  -3   1   1  440.22    2.81
  -3  10   3   39.99    4.85
  -3  11   4   11.88    5.13
  -3  12   5   -2.76    5.97
  -2   6   0  374.01    4.47
  -2  11   3   -3.85    4.41
  -2  12   4  207.48    7.80
   0   5  -1    9.29    1.66
   0   8   0   31.27    3.26
   0  12   3   -1.52    5.04
   1   4  -1    6.76    1.13
   1  11   2    4.51    3.89
   1  12   3   13.00    4.73
   1  13   4   -0.10    5.60
  -5  10   6    1.44    5.44
  -4   7   2    8.47    3.65
  -4  10   4    2.42    5.13
  -4  11   5  122.53    7.08
  -3   9   2    0.87    3.87
  -2  10   2  303.25    6.02
  -2  13   5   10.81    6.27
  -1   3  -1 1520.95    5.72
   0  11   2   12.15    3.15
   0  13   4   15.19    4.21
   1   5  -1  332.95    3.26
  -5   5   3  142.79    4.24
  -5   8   4   36.82    4.64
  -5  11   7  280.45    7.90
  -4   9   3  193.64    6.29
  -4  12   6   36.35    6.34
  -2   7   0    0.56    2.70
  -2   9   1    3.70    3.77
  -1   5  -1 1072.10    6.16
  -1  11   2   85.45    5.39
  -1  12   3   18.05    4.06
  -1  13   4   87.61    6.87
   0  10   1   23.88    2.97
   0  14   5    0.23    4.61
   1   6  -1   24.69    1.92
   1  10   1   12.93    2.76
   2   8   0 1255.84    7.87
  -5   6   3   16.39    2.55
  -4   4   1  383.92    4.98
  -4   8   2   30.64    4.06
  -3   3   0  134.03    2.60
  -3   4   0  859.36    5.78
  -3   5   0  336.69    4.78
  -3   8   1   12.60    3.59
  -1   6  -1  108.34    3.20
  -1  10   1   22.00    4.35
  -5   7   3   48.81    4.26
  -5   9   4   36.96    5.47
  -5  10   5   -1.43    5.69
  -5  11   6    7.40    6.00
  -4   3   1  104.43    2.66
  -4   5   1 1287.63    8.32
  -3   6   0 1494.79    9.54
  -3  10   2  118.59    5.45
  -3  11   3  118.41    5.11
  -3  12   4    1.48    4.23
  -2   8   0  300.58    5.69
  -2  11   2   -2.02    4.69
  -2  12   3  120.01    7.14
  -2  13   4    5.04    6.48
  -1   2  -1    1.12    0.88
   0   7  -1   49.45    2.77
   0   9   0    1.23    2.35
  -4  10   3  100.94    6.51
  -4  11   4   34.70    5.00
  -4  12   5   -1.61    5.94
  -2   3  -1 1569.38    6.44
  -2   4  -1   49.75    1.87
  -2   5  -1 1018.82    6.69
  -2  10   1   86.88    5.15
  -1   7  -1  553.43    5.93
  -1   9   0   30.98    2.99
   0  11   1  117.62    5.19
   0  12   2    4.10    5.15
   0  13   3   44.03    6.19
   0  14   4   48.85    6.68
   1   7  -1  298.59    4.15
   1  12   2  177.42    6.31
   2   4  -1    2.64    0.71
  -5   5   2   74.76    3.86
  -5   8   3    9.69    4.57
  -4   7   1  551.26    7.41
  -4   9   2   13.91    4.47
  -3   2   0 3406.68    9.04
  -3   9   1  225.08    5.31
  -1  12   2   83.90    6.05
  -1  13   3   47.57    6.32
   1  11   1    3.82    3.93
   2   6  -1   43.40    1.97
  -5   4   2   -1.14    2.74
  -5   6   2  251.36    5.47
  -5  10   4   93.49    6.80
  -5  11   5   18.33    6.19
  -3  11   2   19.87    5.09
  -2   9   0   -2.54    3.79
   0   8  -1    2.39    2.91
   0  10   0  158.57    5.19
   1   8  -1    0.10    2.48
  -5   7   2  157.76    5.70
  -5   9   3    8.33    5.23
  -4   8   1   99.78    4.97
  -4  11   3   53.15    6.35
  -4  12   4   25.84    6.24
  -3   8   0  254.65    5.08
  -3  10   1   10.83    4.32
  -2   2  -1  171.50    2.31
  -2  11   1   46.72    5.07
  -2  12   2   68.18    6.49
  -2  13   3   23.65    6.63
  -1  10   0    2.42    4.18
   1  10   0  223.32    4.70
   2   7  -1   94.08    2.76
  -5   8   2  698.68    9.32
  -4   4   0  506.42    5.31
  -4   5   0   62.93    3.48
  -4  10   2  439.25    7.95
  -3   4  -1   55.43    2.46
  -2   8  -1   29.04    3.46
  -1   5  -2   17.94    2.13
   0   4  -2    3.16    1.39
   0   5  -2   19.03    1.83
   0   9  -1   32.28    3.42
   0  13   2    2.55    5.66
  -5  10   3   -4.22    5.89
  -5  11   4    5.28    6.35
  -4   7   0   25.81    3.90
  -4   9   1  337.66    7.31
  -3   6  -1   33.93    2.42
  -3   9   0   47.81    4.58
  -2  10   0   52.70    4.51
  -1   4  -2   32.78    1.45
  -1   6  -2 1159.07    7.60
  -1   9  -1  260.10    5.82
  -1  12   1   42.66    5.73
  -1  13   2    3.44    5.78
   0   6  -2 1733.43    8.38
   0  12   1   27.47    3.99
  -6   9   4   17.96    5.49
  -5   6   1   75.24    4.41
  -5   9   2  141.51    6.73
  -4   3   0   86.90    2.62
  -4  11   2    6.41    5.56
  -4  12   3    0.70    6.23
  -3   3  -1 1251.52    6.28
  -3   7  -1    7.61    3.29
  -3  11   1  110.40    6.20
  -3  12   2   -0.88    5.80
  -1   3  -2   31.89    1.67
  -1   7  -2    4.49    2.78
  -1  11   0    5.37    4.53
   0   3  -2   83.86    1.79
   0  11   0    2.05    3.10
   1   5  -2    8.40    1.48
   1   6  -2  276.13    3.60
   1  11   0    1.53    4.22
  -5   4   1    9.69    2.70
  -5   7   1  402.82    7.12
  -4   8   0   16.55    4.27
  -4  10   1   85.40    6.33
  -3   1   0  152.71    2.05
  -3   8  -1   16.12    3.69
  -2   4  -2  142.08    2.87
  -2   6  -2  209.43    4.21
  -2  12   1   41.85    6.31
  -2  13   2   -1.81    5.56
   0  10  -1   31.62    4.21
   1   4  -2 1702.07    6.17
  -6   8   3   10.31    5.25
  -5   8   1   36.31    4.84
  -5  11   3   12.75    6.72
  -4   1   1  197.03    2.38
  -2  11   0   47.55    5.60
  -1   8  -2   58.64    4.09
  -1  10  -1  118.00    5.47
  -6   9   3  222.50    7.46
  -6  10   4   61.16    5.42
  -5   3   1  100.54    3.16
  -5  10   2  307.96    7.59
  -4   2   0  583.31    4.35
  -4   5  -1  134.41    4.14
  -3   2  -1  125.96    2.44
  -2   3  -2  137.30    2.38
  -2  10  -1   26.43    4.89
  -1  13   1   92.28    6.66
   0  12   0   14.68    5.37
   0  13   1   76.92    6.12
   1   8  -2  151.33    3.82
   1  10  -1   36.40    3.09
  -6   7   2   52.86    5.07
  -5   6   0   12.23    3.67
  -5   9   1   44.76    5.74
  -4   4  -1   18.46    2.59
  -4   7  -1  259.45    5.86
  -4  11   1   53.41    6.40
  -4  12   2   21.23    4.97
  -3   4  -2  335.29    4.24
  -3  11   0   11.77    5.47
  -3  12   1    2.54    4.22
  -2   1  -1  124.95    1.58
  -2   8  -2    7.73    2.40
  -1   9  -2    9.61    3.90
  -1  12   0  157.63    7.19
   0   9  -2    5.19    3.56
  -6   8   2  240.12    7.21
  -6  10   3   58.31    6.50
  -5   4   0    0.26    2.62
  -5   7   0   21.22    4.06
  -5  11   2   11.70    6.48
  -4   8  -1   99.90    5.23
  -3   7  -2    2.31    3.26
  -2  12   0  113.26    6.87
  -1  11  -1    8.19    5.00
   0  11  -1  331.11    7.05
   2   6  -2  461.94    3.98
  -5   8   0  407.33    7.70
  -5  10   1    9.29    5.77
  -4   3  -1  499.05    4.80
  -3   3  -2   20.24    1.92
  -3   8  -2   48.79    4.25
  -3  10  -1   49.78    4.93
  -2  11  -1   37.61    5.77
  -1   5  -3 1332.21    7.29
  -1   6  -3   -0.80    1.74
   0   5  -3  562.07    4.71
   0   6  -3  234.38    4.05
   1   9  -2   54.45    3.91
  -6   6   1   -1.36    3.93
  -6   9   2    2.77    5.24
  -4   9  -1  141.79    5.89
  -3  12   0    3.82    5.45
  -2   2  -2 1846.83    6.42
  -2   5  -3   44.63    2.68
  -2   6  -3    1.35    2.73
  -1   4  -3   -0.68    1.23
  -1  13   0   -2.24    5.46
   0   4  -3    9.03    1.53
   0   7  -3  114.41    3.54
   0  10  -2    0.20    3.90
   0  13   0   -1.47    5.49
  -6   7   1    2.89    4.25
  -5   3   0  233.30    4.27
  -5   9   0   13.33    4.19
  -4   6  -2    7.33    3.52
  -4  11   0   47.23    6.39
  -3   9  -2   36.26    4.51
  -3  11  -1  138.46    6.80
  -2   4  -3   22.64    1.65
  -2   7  -3  266.18    4.66
  -2  10  -2  158.35    5.93
  -1   8  -3    3.03    3.46
  -1  12  -1    9.46    5.46
   0  12  -1   11.17    5.30
   1   6  -3   23.63    2.22
  -6   8   1   34.01    4.19
  -6  10   2   41.91    4.87
  -5   6  -1  354.78    6.07
  -5   7  -1  191.08    5.56
  -4   4  -2  168.11    3.62
  -4   7  -2    1.98    2.49
  -4  10  -1    2.81    5.49
  -3   5  -3   38.81    3.03
  -2   8  -3    2.75    3.28
  -2  12  -1    1.43    5.56
  -1   3  -3  523.49    3.96
   1   5  -3  421.01    3.81
   1   7  -3    3.24    2.55
   2   4  -2  533.57    3.01
  -6   9   1  166.89    7.17
  -5   4  -1  179.17    4.34
  -5   8  -1    4.85    4.38
  -5  10   0  118.60    5.66
  -4   1   0   12.54    1.32
  -4   2  -1   44.89    2.03
  -4   8  -2   87.26    3.94
  -3   1  -1 1007.89    4.64
  -3   2  -2    7.39    1.55
  -3   4  -3   92.64    3.12
  -3   7  -3    7.29    3.30
  -3  10  -2    0.78    4.78
  -2   3  -3   16.99    1.87
  -1  11  -2   54.22    5.50
   0   9  -3  215.95    5.26
   0  11  -2   20.34    4.93
  -6   6   0  314.99    6.41
  -6   7   0  135.47    6.11
  -5   9  -1    2.40    5.17
  -4   3  -2   23.56    2.25
  -4   9  -2    4.46    4.72
  -3   8  -3   72.60    4.48
  -3  12  -1   13.34    6.33
  -2   9  -3    8.21    2.92
  -2  11  -2   21.34    4.39
   1   4  -3    6.93    1.28
  -6   8   0  273.67    8.16
  -4  11  -1   13.09    4.49
  -3   9  -3  182.11    5.65
  -1   5  -4   24.81    2.47
  -1   6  -4  284.32    4.55
  -1  10  -3    7.53    4.32
   0  10  -3   14.46    4.41
   1   9  -3  267.86    5.32
  -4   6  -3   20.29    2.59
  -3   3  -3   13.59    1.37
  -3  11  -2    2.21    4.11
  -2   5  -4   -0.44    1.74
  -2  10  -3    9.79    3.88
   6  -5 -14    1.46    4.91
   7  -4 -13   24.96    5.61
   7  -3 -12   -0.80    4.62
   7  -2 -11   23.02    5.70
   8  -7 -14    5.21    4.96
   8  -5 -13   -4.50    5.13
   8  -1  -9    6.89    4.97
   9  -5 -12   20.99    5.58
   9  -4 -11    7.54    4.32
   9  -2  -9    8.36    3.88
   9   0  -6    0.15    3.84
  10 -10 -12    3.23    3.39
  11  -6  -9   -2.25    3.88
  11  -2  -5   -0.69    5.06
  12  -8  -6    2.09    2.85
   6  -6 -15   53.90    5.67
   7  -7 -15  178.52    7.23
   7  -5 -14   12.21    5.31
   7  -1 -10    1.83    4.62
   8 -11 -15    3.39    3.76
   8  -9 -15    1.10    4.29
   9 -10 -14    0.08    3.55
  10 -11 -12    1.55    2.79
  10  -7 -12    0.56    3.95
  10  -4 -10    4.44    4.89
  10  -2  -8    9.82    5.41
  11 -10 -10    1.86    2.71
  11  -9 -10    5.56    3.55
  11  -8 -10   -3.11    3.33
  11  -4  -8    5.72    4.23
  12  -6  -6    0.42    3.47
   6  -3 -13   35.71    4.92
   8  -6 -14   42.26    5.25
   8   0  -8  504.28    8.77
   9 -11 -14   -0.33    3.10
   9  -9 -14    1.66    4.02
   9  -8 -14    2.63    4.07
   9   0  -7   59.85    6.80
  10  -1  -7    3.00    5.21
  10   0  -5    2.46    5.20
  12  -8  -7    2.55    3.01
  12  -7  -7    0.42    2.92
  12  -5  -6    1.86    3.56
   6  -4 -14   92.13    6.34
   7  -6 -15   10.14    5.31
   8  -4 -13    0.58    4.97
   8  -3 -12   94.76    5.44
   8  -2 -11    0.68    3.98
   8  -1 -10  100.95    6.34
   9 -12 -14   -0.99    2.86
   9  -4 -12   51.32    5.63
   9  -3 -11   -0.42    3.82
   9  -2 -10    9.99    5.08
  10  -9 -13    5.13    3.34
  10  -6 -12   16.48    4.47
  11  -6 -10    0.93    3.63
   5  -5 -15  188.23    6.66
   6  -7 -16    1.51    4.98
   6  -5 -15  310.82    7.99
   7  -3 -13  348.53    8.55
   7  -2 -12    9.05    4.98
   8  -5 -14   24.62    5.01
   8   1  -7   54.28    5.60
   9  -7 -14    2.46    4.10
   9  -5 -13    7.86    5.20
   9  -1  -9  116.71    5.34
   9   1  -6   39.92    5.24
  10  -8 -13   23.84    4.14
  10  -3 -10   -1.18    4.93
  11  -9 -11    3.06    2.88
  11  -8 -11    1.95    2.99
  11  -4  -9   19.91    4.84
  11  -3  -8   68.55    5.23
  11  -1  -5   -2.55    4.69
  12  -4  -6    6.96    3.97
   7  -4 -14  162.58    6.18
   8   0  -9   20.08    4.21
   9   0  -8   21.03    5.33
  10  -7 -13    5.09    3.87
  10  -1  -8    8.08    5.30
  11  -7 -11    8.41    3.30
  11  -5 -10    2.27    3.61
  12  -7  -8   -0.78    2.75
  12  -6  -8    7.30    3.50
  12  -5  -7    8.85    3.72
  12  -3  -5    0.89    4.13
   6  -6 -16   16.28    5.11
   7  -7 -16   -0.25    3.66
   7  -5 -15    5.34    4.85
   7   0 -10  102.23    4.86
   8 -10 -16   44.52    4.27
   8  -9 -16    8.56    3.95
   8  -6 -15   52.21    5.39
   8  -3 -13   -3.62    5.28
   8  -2 -12  168.80    6.95
   8   1  -8  105.55    6.16
   9 -11 -15    8.66    3.43
   9 -10 -15    8.68    3.32
   9  -9 -15    2.42    3.64
   9  -6 -14   20.91    3.63
   9  -2 -11    7.99    5.49
  11  -1  -6   35.73    5.34
   5  -4 -15    6.58    4.87
   6  -4 -15   79.68    5.97
   6  -3 -14    4.09    4.89
   6  -2 -13    4.06    3.35
   8  -8 -16   21.16    4.21
   8  -4 -14  154.77    6.72
   8  -1 -11   53.16    4.71
   9  -8 -15   12.77    4.09
   9  -4 -13   16.70    3.98
   9  -1 -10   46.49    4.36
   9   1  -7   -2.14    5.14
   9   2  -5   13.00    4.77
  10  -6 -13   10.37    3.94
  10  -4 -12    9.72    4.35
  10  -2 -10   -2.16    4.60
  10   0  -7    3.02    4.94
  10   1  -5   12.85    5.20
  11  -9 -12   11.01    3.17
  11  -8 -12    4.24    3.08
  11  -4 -10    7.59    4.13
  11  -3  -9   -2.88    4.22
  12  -7  -9   10.65    2.91
  12  -5  -8   11.60    3.50
  12  -4  -7   -1.86    3.47
  12  -3  -6    3.24    3.90
   7  -6 -16    2.50    4.75
   7  -3 -14   71.05    5.84
   7  -2 -13   84.68    6.07
   7  -1 -12   -2.24    5.17
   8  -7 -16    5.68    4.33
   8  -5 -15   16.46    5.20
   8   0 -10    3.79    4.86
   9  -7 -15   13.80    4.30
   9   0  -9   10.38    5.12
  10 -10 -14    6.97    2.87
  10  -9 -14   18.06    3.21
  10  -8 -14    4.93    3.21
  10  -1  -9   89.97    6.04
  12  -6  -9    0.55    2.93
   6  -5 -16   -1.97    4.93
   7  -8 -17    2.51    4.37
   7  -4 -15   29.37    5.15
   7   0 -11   21.78    5.19
   8   1  -9    6.44    5.16
   8   2  -7   60.52    5.69
   9  -3 -13    2.59    4.80
   9  -2 -12   37.14    5.67
  10  -7 -14    5.84    3.89
  10  -5 -13   32.12    4.28
  10   0  -8   13.87    5.20
  10   1  -6    9.27    5.03
  11  -6 -12    6.74    3.22
  12  -4  -8    3.25    3.52
  12  -3  -7   -1.75    3.86
   7  -5 -16    3.80    4.83
   8  -3 -14   64.65    5.90
   8  -2 -13   32.85    5.41
   9  -6 -15    4.08    3.95
   9  -1 -11    3.38    5.31
   9   1  -8  128.64    5.75
   9   2  -6   43.86    5.23
  10  -6 -14    0.67    3.63
  11  -4 -11   17.80    4.12
  11  -3 -10   60.74    4.39
  11  -2  -9   21.43    4.37
  11   0  -6   10.26    4.56
  12  -5  -9    2.56    2.98
  12  -2  -6   -1.32    3.77
   5  -3 -15    6.55    5.02
   5  -2 -14   12.37    4.73
   6  -6 -17   28.20    4.94
   6  -2 -14   51.43    4.61
   6  -1 -13   17.26    5.10
   7   1 -10   23.77    3.73
   8  -9 -17   20.03    3.63
   8  -4 -15   -1.83    4.70
   8   0 -11   68.76    6.13
   9 -10 -16    4.62    3.08
   9  -9 -16    2.56    3.06
   9  -8 -16    2.60    3.51
   9   0 -10  200.21    7.09
  10  -1 -10   -0.70    4.46
  10   1  -7  114.99    6.12
  11  -8 -13    2.72    2.63
  11  -5 -12    9.29    3.49
  12  -6 -10    1.88    2.78
  12  -3  -8   11.91    3.59
   5  -4 -16   25.35    5.01
   6  -4 -16   81.43    5.89
   6   0 -12   55.56    4.26
   7  -3 -15  172.05    7.24
   7  -2 -14    0.44    3.59
   7  -1 -13   50.96    5.37
   7   0 -12  105.33    6.30
   8  -8 -17   -1.32    3.76
   8   1 -10    6.27    4.95
   8   2  -8    6.87    3.75
   8   3  -6   25.24    5.31
   9  -7 -16   -1.51    3.50
   9  -5 -15   11.06    4.15
   9   1  -9   13.32    5.45
   9   2  -7    0.74    4.89
  10  -9 -15    7.14    2.73
  10  -8 -15    6.71    2.92
  10  -5 -14    1.17    3.62
  10   0  -9  118.63    6.27
  11  -7 -13   40.73    3.53
  12  -4  -9    2.74    3.23
  12  -2  -7    2.88    3.69
   7  -4 -16   17.55    5.05
   7   2  -9   62.04    5.43
   8  -7 -17   13.07    4.06
   8  -2 -14   16.12    5.30
   9  -1 -12   45.54    5.63
  10  -7 -15    0.42    3.12
  11  -4 -12   -0.95    3.27
  11  -3 -11    4.74    3.83
  11  -2 -10   -0.41    4.27
  11  -1  -9   36.64    4.55
  12  -5 -10    9.92    3.11
   6  -5 -17  153.64    6.47
   7   1 -11   11.57    4.93
   8  -3 -15   46.68    4.99
   8  -1 -13  147.45    5.83
   8   0 -12   13.38    5.37
   8   2  -9   26.54    5.39
   9  -6 -16   11.92    3.96
   9  -4 -15    2.29    4.29
   9   0 -11    3.42    4.57
   9   2  -8   60.54    5.56
  10  -3 -13   27.21    4.44
  10   1  -8    1.68    3.58
  10   2  -6   -1.41    5.28
  12  -3  -9   -0.40    3.36
  12  -2  -8    5.16    3.75
   5  -3 -16    1.36    4.48
   5  -2 -15   -0.98    4.83
   5  -1 -14   -4.88    5.01
   6  -3 -16    3.34    5.70
   6  -2 -15   10.63    4.88
   6  -1 -14    7.38    5.14
   6   0 -13   11.23    4.52
   7  -7 -18   16.24    4.57
   7  -5 -17   31.05    5.04
   7  -2 -15   25.35    5.12
   7  -1 -14    9.01    4.91
   8  -6 -17   -0.83    4.26
   8   1 -11   19.08    5.19
   8   3  -7    3.18    3.56
   9   3  -6   21.40    5.18
  10  -6 -15    1.02    3.62
  10  -4 -14    5.98    3.70
  10   0 -10   -4.20    4.68
  11  -5 -13    0.61    3.01
  12  -4 -10   -2.91    2.95
  12  -1  -7    0.97    4.45
   6   1 -12  105.81    6.08
   7  -3 -16    3.23    5.00
   7   0 -13   62.09    5.95
   7   2 -10   29.54    3.74
   9  -9 -17    4.34    2.84
   9  -8 -17    1.75    3.01
   9  -5 -16    1.23    4.09
   9  -1 -13    0.75    4.80
  10   1  -9   30.62    5.13
  10   2  -7   47.33    5.52
  11  -7 -14    8.77    2.84
  11  -2 -11   15.31    4.16
  12  -5 -11   -1.00    2.92
   7  -6 -18    7.40    3.89
   7  -4 -17   22.40    4.70
   8  -8 -18   16.95    3.67
   8  -5 -17    5.07    3.79
   8  -2 -15    6.26    4.85
   8  -1 -14   29.52    5.31
   8   2 -10   79.75    6.09
   8   3  -8    4.87    5.24
   9  -7 -17   -0.79    3.24
   9  -3 -15    7.83    4.27
   9   0 -12   38.48    5.27
   9   3  -7   18.84    5.02
  10  -8 -16   -0.68    2.64
  10  -5 -15   32.11    2.97
  10  -3 -14    7.35    4.14
  10  -2 -13   67.29    5.16
  11  -6 -14    2.71    2.74
  11  -4 -13    6.04    3.17
  11   0  -9    9.27    4.33
  12  -3 -10   15.86    3.36
  12  -2  -9   10.08    3.53
   6   2 -11   -1.44    4.24
   7   3  -9  194.32    6.51
   8  -7 -18    2.67    3.56
   8   4  -6   15.81    5.18
   9  -4 -16   38.45    4.26
   9   1 -11   28.06    5.22
  10  -7 -16    1.71    2.90
  10   2  -8   27.92    5.00
  12  -4 -11    5.64    2.83
   5  -2 -16  101.53    5.97
   5  -1 -15   19.09    5.05
   5   0 -14  145.03    6.06
   6  -5 -18   83.97    5.52
   6  -2 -16   25.82    5.14
   6  -1 -15   17.10    4.08
   7  -1 -15   39.27    5.41
   7   2 -11    0.44    3.61
   8   1 -12   30.68    4.84
   9  -6 -17    9.34    3.65
  10  -6 -16    8.05    2.94
  10  -4 -15   26.05    3.68
  10   1 -10    3.57    4.72
  11  -5 -14   14.88    3.09
  11  -3 -13   38.61    3.90
  11  -2 -12    5.71    4.00
  11  -1 -11   17.23    4.14
  11   1  -8    7.61    4.43
   5  -3 -17   34.45    5.07
   6  -3 -17    4.82    4.82
   6   1 -13   56.20    5.63
   7  -5 -18   -5.05    4.46
   7  -2 -16   10.89    4.17
   7   0 -14   16.32    4.10
   7   1 -13    3.11    5.05
   8  -6 -18   -0.32    3.89
   8  -4 -17   12.98    4.33
   8   2 -11   13.01    5.24
   8   3  -9   36.83    4.14
   8   4  -7    1.37    4.87
   9  -2 -15   -0.60    4.54
   9   0 -13   15.05    5.14
   9   2 -10    0.64    5.02
   9   3  -8   51.70    4.60
  10  -1 -13    4.90    4.29
  11   0 -10    6.45    4.08
  12  -3 -11   11.74    2.99
  12  -2 -10   11.85    3.26
  12  -1  -9    2.44    3.47
   4  -2 -16    3.95    4.84
   4  -1 -15    2.30    4.66
   5   1 -13   30.72    3.77
   6   2 -12  381.20    8.44
   7  -3 -17    1.62    3.65
   7   3 -10   -2.45    5.06
   7   4  -8    3.58    4.73
   8  -1 -15   28.03    5.51
   8   0 -14  163.64    6.75
   9  -5 -17   12.18    3.41
   9  -3 -16   20.71    4.15
   9   1 -12   51.57    5.43
   9   4  -6   45.72    5.59
  10  -5 -16   -0.20    3.10
  10  -3 -15    2.44    3.49
  10  -2 -14   53.99    3.75
  10   2  -9   38.65    4.92
  10   3  -7   -1.37    4.67
  11  -4 -14    2.61    3.04
  11   1  -9   10.27    4.29
  11   2  -7    7.23    4.35
   7   2 -12   -0.45    5.23
   8  -5 -18    2.15    3.80
   8  -3 -17   22.18    4.46
   8   1 -13   41.94    5.43
   8   3 -10    8.55    5.54
   9   3  -9    2.33    4.96
  11  -2 -13   33.63    3.99
  11  -1 -12   29.43    4.24
  12   0  -8   -2.18    3.52
   5   0 -15    9.90    5.03
   6  -2 -17   -4.08    5.20
   6  -1 -16   13.09    4.85
   6   0 -15   -0.58    4.91
   6   1 -14   14.42    4.98
   6   3 -11    3.66    4.82
   7  -1 -16   11.07    4.72
   7   0 -15    6.66    4.87
   8   2 -12   22.91    5.91
   8   4  -8   49.23    4.61
   9  -7 -18    4.07    2.84
   9  -4 -17    2.64    3.79
   9   2 -11    3.54    3.74
   9   4  -7   22.49    5.31
  10  -4 -16    5.83    3.41
  10   3  -8   20.95    5.05
  11  -5 -15    2.16    2.58
  11  -3 -14    8.75    3.12
  11   0 -11   32.57    4.36
  12  -2 -11   15.97    3.18
  12  -1 -10    7.05    3.34
   5  -2 -17   -0.28    4.74
   5   1 -14   22.50    5.30
   6  -3 -18    0.71    4.84
   7  -2 -17    1.98    4.76
   7   3 -11   11.15    4.94
   7   4  -9   15.05    3.94
   8  -4 -18   -1.96    4.08
   8   5  -6   27.93    5.06
   9  -6 -18    0.96    3.12
   9  -2 -16   16.16    4.00
   9  -1 -15   22.50    4.54
  10  -6 -17   -3.44    2.70
  10  -2 -15    2.40    3.55
  10  -1 -14   17.67    4.14
  10   0 -13   20.65    4.51
  11   1 -10    1.84    4.15
  12  -3 -12    9.73    2.86
  12   0  -9   24.92    3.69
   4  -1 -16   10.47    4.93
   4   0 -15    9.31    5.22
   5   2 -13   21.21    5.01
   6   2 -13   19.85    4.20
   7  -5 -19   58.20    4.61
   7   5  -7   51.68    5.46
   8  -6 -19   23.41    4.12
   8   0 -15   24.48    5.01
   8   1 -14   28.56    5.40
   8   3 -11    3.14    5.21
   8   4  -9   35.03    5.51
   9   3 -10   90.36    5.27
   9   4  -8    3.03    5.02
  10   1 -12    5.06    4.22
  11  -4 -15   10.85    2.83
   6   4 -10  258.32    7.13
   7   4 -10   18.63    5.42
   8  -2 -17   18.19    4.27
   8   2 -13    3.15    5.24
   8   5  -7    2.53    4.97
   9  -5 -18   12.50    3.20
   9  -3 -17   23.83    4.06
   9   2 -12    7.74    3.74
  10  -5 -17    2.02    2.71
  10  -3 -16   10.85    3.48
  10   2 -11   13.85    4.67
  10   4  -7   15.95    4.71
  11  -2 -14   -1.59    2.99
  11  -1 -13   10.02    3.59
  11   0 -12    2.51    3.65
  11   2  -9   92.99    5.29
  12  -1 -11   -1.83    3.25
   5  -1 -17   18.65    4.99
   5   0 -16    1.90    4.81
   5   3 -12   17.34    4.80
   6  -1 -17    6.85    4.83
   6   0 -16   12.88    5.09
   6   1 -15    1.14    4.84
   7  -4 -19   26.21    4.18
   7  -1 -17   28.15    4.87
   7   0 -16   14.55    4.79
   7   1 -15   59.49    5.68
   7   3 -12   11.11    3.97
   7   5  -8    6.21    4.90
   8  -5 -19   24.39    3.54
   8  -3 -18    3.84    3.67
   8   4 -10   31.38    5.91
   9   0 -15    8.52    4.47
   9   3 -11    3.27    5.12
   9   4  -9   -4.78    5.10
  11   1 -11   10.13    4.22
  12  -2 -12   21.55    2.94
  12   0 -10    4.87    3.22
   5  -2 -18   15.31    5.07
   5   1 -15   -1.41    4.90
   6  -2 -18  152.13    6.30
   6   2 -14   35.10    5.49
   7  -2 -18   38.30    4.50
   7   2 -14    8.14    5.09
   8   3 -12   14.43    5.63
   8   5  -8    7.57    4.94
   9  -4 -18   10.02    3.38
   9  -1 -16    5.35    3.79
   9   1 -14    8.98    4.62
   9   5  -7   25.56    5.31
  10  -4 -17   -2.01    2.85
  10  -1 -15   17.68    3.56
  10   0 -14    8.75    3.76
  10   1 -13    8.15    4.20
  10   4  -8   15.53    4.70
  11   2 -10    4.20    3.77
  11   3  -8    0.89    4.12
  12   1  -9    5.98    3.60
   4  -1 -17    5.82    4.71
   4   0 -16   20.03    5.40
   5   2 -14  164.19    6.84
   6   4 -11    2.51    4.62
   6   5  -9   44.53    5.08
   7   4 -11    5.67    4.94
   7   5  -9  175.74    6.58
   7   6  -6   10.43    4.59
   8  -1 -17   54.49    4.77
   9  -2 -17    3.72    3.87
  10  -2 -16    9.19    3.34
  10   2 -12   12.22    4.50
  11   0 -13    7.38    3.43
   4   1 -15   11.87    3.96
   5   3 -13  273.35    7.42
   6   3 -13   -0.08    4.16
   7  -3 -19   -0.26    3.93
   7   3 -13   18.54    5.22
   8  -4 -19    3.51    3.35
   8  -2 -18    4.93    3.95
   8   2 -14   14.20    5.01
   8   4 -11    5.52    5.03
   8   5  -9  101.15    6.16
   9   4 -10   39.15    5.08
   9   5  -8   70.35    5.74
  11  -1 -14    1.13    2.81
  11   1 -12   -1.50    3.42
   4   2 -14  157.63    5.32
   5   0 -17   22.83    5.45
   6  -1 -18   14.51    4.70
   6   0 -17   26.08    4.87
   6   1 -16    1.91    4.64
   6   2 -15   -6.46    4.99
   7   1 -16   -3.21    4.81
   7   6  -7   47.92    5.40
   8   3 -13    3.19    5.26
   9  -3 -18    5.37    3.35
   9   0 -16   19.94    3.90
   9   1 -15    4.36    4.13
  10  -3 -17   -0.66    2.68
  10   3 -11    9.12    4.33
  11  -2 -15   10.65    2.86
  11   2 -11   30.81    4.04
  11   3  -9   23.32    4.27
  12   1 -10   24.98    3.54
   3   0 -16   52.48    5.41
   4   3 -13  360.88    7.79
   5  -1 -18   -0.39    4.97
   5   1 -16    0.47    3.75
   5   2 -15   49.24    5.61
   5   4 -12    7.10    4.89
   6   5 -10   54.04    4.62
   7  -1 -18   20.37    4.63
   7   2 -15   21.99    5.25
   7   4 -12   73.82    6.02
   7   5 -10   53.94    4.77
   8  -3 -19   22.24    3.62
   8   6  -7   61.39    5.85
   9  -1 -17   12.93    3.98
   9   2 -14   20.10    4.58
   9   4 -11   19.69    4.98
  10  -1 -16   51.36    3.83
  10   0 -15    5.89    2.81
  10   1 -14   36.78    4.03
  10   2 -13    9.85    4.19
   3   1 -15    7.03    3.99
   4   0 -17    2.63    4.80
   4   1 -16   31.35    5.29
   5   5 -10    3.60    3.16
   6   3 -14   13.01    5.02
   6   6  -8  138.40    6.17
   7  -4 -20    0.74    3.71
   7  -2 -19    3.82    3.93
   7   3 -14   -3.72    5.16
   7   6  -8   19.34    5.41
   8  -5 -20    3.36    3.14
   8   0 -17   28.83    4.44
   8   1 -16    3.09    4.37
   8   4 -12   18.49    5.21
   8   5 -10   -2.42    4.84
   9   5  -9    9.01    4.84
  10   4 -10    9.08    4.49
  11   0 -14    0.81    2.76
  11   3 -10    6.00    3.71
   4   2 -15    2.26    4.95
   5   3 -14   72.59    4.78
   6   5 -11   -3.12    4.99
   7   5 -11  121.07    6.29
   8  -1 -18    1.69    3.80
   8   6  -8   17.44    5.13
   9  -4 -19   -0.98    2.56
   9  -2 -18   12.67    3.27
   9   6  -7    2.53    4.90
  10  -2 -17    0.03    2.75
  10   3 -12   30.31    4.50
  11  -1 -15    8.21    2.85
  11   1 -13   17.92    3.33
   4   3 -14   -2.48    4.74
   5   1 -17   94.65    5.75
   5   4 -13   33.81    5.50
   5   5 -11  309.22    7.94
   6   2 -16    7.38    5.01
   6   6  -9   -1.03    4.86
   7  -3 -20   -0.30    4.12
   7   4 -13   -1.91    3.81
   7   6  -9   54.82    5.63
   8  -4 -20   -3.62    3.17
   8  -2 -19   24.65    3.76
   8   5 -11    6.36    5.27
   9   1 -16    8.41    3.79
   9   5 -10   55.85    5.21
  11   2 -12    4.30    3.29
  12   1 -11    0.05    2.62
   3   1 -16   38.09    5.41
   5  -1 -19   62.64    5.18
   5   0 -18    2.36    4.75
   5   2 -16    0.91    5.63
   6  -1 -19   12.64    4.72
   6   3 -15   19.93    5.58
   7   0 -18   52.12    3.87
   7   3 -15   44.36    5.15
   7   7  -6   25.67    4.65
   8   4 -13   -0.72    5.17
   8   6  -9   97.63    6.34
   9  -3 -19    5.05    2.83
   9   0 -17    3.69    3.56
   9   2 -15   28.15    4.42
   9   6  -8   40.69    5.12
  10   1 -15   -0.92    3.48
  10   2 -14   17.12    4.19
  10   4 -11   14.60    4.42
  10   5  -9    4.37    4.31
  11   3 -11   23.73    3.67
  11   4  -9   22.96    4.20
  12   2 -10   -0.35    2.72
   3   2 -15   28.53    5.21
   4   0 -18   49.23    5.50
   4   1 -17   82.20    5.75
   4   4 -13   48.74    5.06
   5   3 -15   64.47    5.63
   6   5 -12   11.64    5.16
   6   6 -10  205.80    7.06
   6   7  -7   10.04    4.94
   7  -1 -19   13.13    4.08
   7   5 -12   79.26    6.05
   7   6 -10  209.05    7.54
   7   7  -7   60.81    5.38
   8   0 -18   11.91    4.15
   8   1 -17   33.70    4.35
   8   2 -16    3.17    4.29
   9  -1 -18    8.68    3.30
   9   3 -14   19.36    4.41
  10  -1 -17    1.25    2.77
  10   3 -13    1.12    3.90
   3   3 -14   10.24    4.98
   5   4 -14   13.59    5.05
   5   6 -10    2.37    4.26
   6  -2 -20   12.27    3.87
   6   4 -14  111.63    5.33
   8  -3 -20   -3.16    3.04
   8   3 -15   41.61    4.91
   8   5 -12   -0.21    4.81
   8   6 -10    4.61    4.97
   8   7  -7   40.08    5.68
   9   4 -13   81.43    5.24
   9   6  -9    9.75    5.19
  11   1 -14    4.10    2.90
  11   2 -13    2.44    3.07
   4   3 -15   37.41    5.24
   6   2 -17   14.20    4.69
   6   6 -11    8.54    5.03
   6   7  -8   79.90    6.01
   7   1 -18    3.75    4.18
   7   2 -17    6.98    4.30
   7   7  -8  196.28    7.26
   8  -1 -19    6.32    3.57
   8   4 -14   -1.90    5.01
   9  -2 -19    3.44    2.92
  10   4 -12   32.89    4.32
  10   5 -10   51.10    4.65
  11   4 -10   -1.58    3.66
   3   1 -17   69.80    5.78
   3   4 -13   -1.19    4.35
   4   4 -14   30.68    5.40
   4   5 -12    2.70    3.54
   5   1 -18    8.16    3.66
[truncated: 9,738,492 more chars]
